# Supplementary material for: Divergent iron regulatory states contribute to heterogeneity in breast cancer aggressiveness
Source: iScience. 2024 Aug 3;27(9):110661. doi: 10.1016/j.isci.2024.110661 (PMC11387597; doi:10.1016/j.isci.2024.110661)
Supplement: Table S1. scRNA-sequencing results, related to Figure 1 [file mmc2.xlsx]

## Sheet: Sheet1
Gene	p_val	avg_logFC	pct.1	pct.2	p_val_adj	contains list?
CHML	1.49e-37	0.311511	0.695	0.432	2.4e-33	0	-0.311511
G3BP2	1.82e-31	0.269202	0.926	0.767	2.94e-27	0	-0.269202
MAPKAP1	1.15e-29	0.236238	0.713	0.471	1.85e-25	0	-0.236238
GDI2	1.21e-26	0.240943	0.906	0.754	1.95e-22	0	-0.240943
KPNB1	6.82e-24	0.207858	0.944	0.881	1.1e-19	0	-0.207858
ECT2	7.21e-22	0.288311	0.839	0.694	1.16e-17	0	-0.288311
CFL1	3.08e-20	-0.145133	0.982	0.992	4.97e-16	0	0.145133
CD2AP	7.87e-20	0.20868	0.774	0.613	1.27e-15	0	-0.20868
STMN1	3.51e-19	0.161694	0.99	0.981	5.67e-15	0	-0.161694
RRAD	1.89e-18	-0.408791	0.399	0.569	3.05e-14	0	0.408791
CCNA2	2.99e-18	0.290266	0.636	0.468	4.83e-14	0	-0.290266
CTNNAL1	7.35e-16	0.177272	0.959	0.889	1.19e-11	0	-0.177272
ARHGEF28	9.82e-16	0.155453	0.544	0.351	1.59e-11	0	-0.155453
G3BP1	2.74e-15	0.172881	0.932	0.826	4.43e-11	0	-0.172881
RALGPS2	4.73e-14	0.14785	0.524	0.345	7.64e-10	0	-0.14785
CUL3	6e-14	0.171587	0.769	0.602	9.69e-10	0	-0.171587
KIF14	8.7e-13	0.241653	0.468	0.324	1.4e-08	0	-0.241653
ARHGDIB	1.23e-12	-0.239426	0.643	0.702	1.98e-08	0	0.239426
TRIO	7.02e-12	0.105498	0.438	0.279	1.13e-07	0	-0.105498
FBP1	2.25e-11	0.0946507	0.354	0.207	3.63e-07	0	-0.0946507
DOCK1	4.34e-11	0.0915236	0.345	0.204	7e-07	0	-0.0915236
CSF1	7.67e-11	-0.212566	0.319	0.451	1.24e-06	0	0.212566
PLCE1	3.29e-10	0.0941846	0.317	0.189	5.32e-06	0	-0.0941846
ROCK2	4.35e-10	0.143331	0.899	0.784	7.03e-06	0	-0.143331
RAC1	8e-10	-0.125436	0.981	0.974	1.29e-05	0	0.125436
BRAP	1.04e-09	0.0859066	0.282	0.164	1.68e-05	0	-0.0859066
SQSTM1	1.19e-09	-0.28183	0.843	0.852	1.92e-05	0	0.28183
SSX2IP	1.5e-09	0.117164	0.468	0.329	2.41e-05	0	-0.117164
ARHGAP11A	2.12e-09	0.128485	0.428	0.298	3.41e-05	0	-0.128485
RDX	3.02e-09	-0.201646	0.762	0.779	4.87e-05	0	0.201646
NCKAP1	4.55e-09	0.104229	0.495	0.348	7.34e-05	0	-0.104229
MYO9A	4.6e-09	0.0792087	0.321	0.201	7.43e-05	0	-0.0792087
RND3	5.11e-09	-0.22343	0.761	0.784	8.24e-05	0	0.22343
NUP62	6.11e-09	0.104513	0.543	0.406	9.86e-05	0	-0.104513
NUCB2	7.67e-09	-0.167275	0.773	0.802	0.000123764	0	0.167275
MYO9B	8.3e-09	0.0831869	0.483	0.333	0.000133907	0	-0.0831869
RUFY1	1.3e-08	0.104134	0.622	0.491	0.000209184	0	-0.104134
WASF1	7.43e-08	0.0556616	0.213	0.119	0.00119877	0	-0.0556616
NOTCH2	7.78e-08	0.0688818	0.419	0.292	0.00125568	0	-0.0688818
ARFGEF2	1.1e-07	0.0671282	0.345	0.227	0.00178095	0	-0.0671282
RACGAP1	1.33e-07	0.0913422	0.453	0.318	0.00214699	0	-0.0913422
SWAP70	2.94e-07	0.0903881	0.62	0.482	0.00474353	0	-0.0903881
ADGRG1	3.82e-07	-0.118961	0.239	0.335	0.00616305	0	0.118961
ARHGEF12	3.99e-07	0.0739425	0.557	0.418	0.00644196	0	-0.0739425
ARHGAP10	5.74e-07	0.0874359	0.375	0.267	0.00925736	0	-0.0874359
NRAS	5.85e-07	0.0797348	0.514	0.379	0.00944404	0	-0.0797348
USO1	6.53e-07	0.0944344	0.598	0.474	0.0105394	0	-0.0944344
MET	7.42e-07	0.0906445	0.501	0.375	0.0119726	0	-0.0906445
LPAR1	9.41e-07	0.0861893	0.395	0.283	0.0151896	0	-0.0861893
RB1	1.14e-06	0.100453	0.461	0.341	0.0184419	0	-0.100453
RAB35	1.26e-06	0.0800176	0.464	0.336	0.020415	0	-0.0800176
RAPGEF2	3.34e-06	0.0629103	0.283	0.189	0.0539277	0	-0.0629103
RALB	3.86e-06	0.080953	0.395	0.294	0.0623283	0	-0.080953
CYFIP1	4.08e-06	0.0738	0.487	0.367	0.065915	0	-0.0738
ABI2	8.27e-06	0.0732274	0.544	0.416	0.13351	0	-0.0732274
FAM13B	9.79e-06	0.0571258	0.283	0.19	0.158016	0	-0.0571258
KCTD10	2.85e-05	0.0521855	0.354	0.257	0.460655	0	-0.0521855
EPS8	3.27e-05	0.066667	0.503	0.398	0.528142	0	-0.066667
ROCK1	3.45e-05	0.088989	0.858	0.787	0.55713	0	-0.088989
ARHGAP22	4.18e-05	0.0735599	0.393	0.286	0.674995	0	-0.0735599
RHOF	5.24e-05	-0.110947	0.389	0.444	0.845285	0	0.110947
ABL2	0.00316094	0.0570435	0.7	0.596	1	0	-0.0570435
RHOA	0.00280695	0.0540667	0.984	0.967	1	0	-0.0540667
BCAR3	0.0120695	-0.0665695	0.495	0.519	1	0	0.0665695
CCDC88A	0.00440002	0.0509427	0.87	0.816	1	0	-0.0509427
PLK2	0.000265583	0.121372	0.798	0.738	1	0	-0.121372
CDC42	0.00108661	0.0655969	0.985	0.937	1	0	-0.0655969
DNMBP	0.000426604	0.0625529	0.512	0.408	1	0	-0.0625529
ARHGAP29	0.000512635	0.0810475	0.984	0.946	1	0	-0.0810475
DOCK7	0.000243505	0.070554	0.49	0.391	1	0	-0.070554
SDCBP	7.57e-05	-0.102757	0.852	0.85	1	0	0.102757
DNM2	0.000313868	0.0781174	0.518	0.426	1	0	-0.0781174
ITGA3	0.00560834	-0.0855742	0.777	0.782	1	0	0.0855742
RAP1B	0.00103964	0.0635458	0.895	0.805	1	0	-0.0635458
RAB18	0.0318573	-0.0699544	0.583	0.585	1	0	0.0699544
PDCD10	0.00103334	-0.091248	0.829	0.795	1	0	0.091248
RAP1A	0.00483584	0.0557969	0.695	0.598	1	0	-0.0557969
RAC3	0.250223	-0.0560949	0.376	0.383	1	0	0.0560949
RIN2	0.0777265	-0.0622631	0.397	0.409	1	0	0.0622631
ARF6	0.138398	-0.0528118	0.837	0.808	1	0	0.0528118
ARFIP2	0.00176104	-0.0848336	0.451	0.484	1	0	0.0848336
CYTH2	6.24e-05	-0.115413	0.393	0.436	1	0	0.115413
AKAP13	0.0159747	-0.102582	0.472	0.484	1	0	0.102582
ARRB1	0.00225575	-0.0507617	0.088	0.13	1	0	0.0507617
CHP1	0.0133367	-0.0837004	0.371	0.395	1	0	0.0837004
DBNL	0.0258586	-0.0713581	0.469	0.476	1	0	0.0713581
DHCR24	0.498092	-0.0679995	0.521	0.487	1	0	0.0679995
EPS8L2	0.0561681	-0.0677597	0.306	0.328	1	0	0.0677597
F2RL1	0.00033297	-0.111211	0.572	0.614	1	0	0.111211
GNA12	0.0172023	-0.0665286	0.245	0.277	1	0	0.0665286
GPSM2	0.000742926	0.0519419	0.629	0.528	1	0	-0.0519419
NET1	0.000249805	0.0621228	0.451	0.359	1	0	-0.0621228
NUCB1	0.14102	-0.0767698	0.484	0.479	1	0	0.0767698
PHACTR4	0.000112478	0.0530404	0.416	0.318	1	0	-0.0530404
RGL2	0.0405819	-0.076558	0.294	0.318	1	0	0.076558
RHOC	0.195921	-0.0544246	0.93	0.881	1	0	0.0544246
RHOG	0.00265742	-0.0823523	0.38	0.427	1	0	0.0823523
YWHAQ	0.0319501	-0.0584168	0.974	0.959	1	0	0.0584168
HNRNPU	1.21e-118	0.522574	0.997	0.939	1.95e-114	0	-0.522574
TMSB10	2.28e-101	-0.336428	0.999	1	3.68e-97	0	0.336428
NPM1	7.5e-95	0.405487	0.995	0.997	1.21e-90	0	-0.405487
HIST1H1E	3.83e-93	1.09851	0.885	0.556	6.18e-89	0	-1.09851
NCL	1.23e-75	0.404556	0.996	0.979	1.98e-71	0	-0.404556
TMSB4X	2.15e-69	-0.328981	0.999	0.999	3.47e-65	0	0.328981
CTSD	1.7e-60	-0.611401	0.856	0.942	2.75e-56	0	0.611401
HNRNPD	2.12e-60	0.331844	0.988	0.931	3.42e-56	0	-0.331844
B2M	3.14e-60	-0.345553	0.996	0.999	5.07e-56	0	0.345553
DDX3X	2.47e-57	0.391475	0.926	0.793	3.99e-53	0	-0.391475
DST	1.02e-56	0.364717	0.984	0.919	1.65e-52	0	-0.364717
SPANXB1	2.63e-56	-1.20541	0.094	0.414	4.24e-52	0	1.20541
FAT1	7.68e-56	0.41734	0.832	0.586	1.24e-51	0	-0.41734
HSPA4	2.99e-55	0.387806	0.952	0.831	4.82e-51	0	-0.387806
VAMP8	4.13e-54	-0.406914	0.938	0.96	6.67e-50	0	0.406914
HSP90AB1	5.19e-53	0.273648	1	0.994	8.37e-49	0	-0.273648
FTH1	6.85e-53	-0.376802	1	0.999	1.11e-48	0	0.376802
LBR	2.39e-52	0.418727	0.821	0.555	3.86e-48	0	-0.418727
CCT6A	7.9e-51	0.304691	0.99	0.971	1.27e-46	0	-0.304691
PRKDC	2.08e-50	0.353014	0.948	0.838	3.35e-46	0	-0.353014
IGFBP4	3.19e-50	-0.520107	0.97	0.976	5.15e-46	0	0.520107
TIMP1	1.05e-49	-0.515982	0.911	0.945	1.7e-45	0	0.515982
PLS3	2.62e-49	0.377871	0.921	0.722	4.23e-45	0	-0.377871
SRPK1	4e-49	0.331147	0.977	0.904	6.46e-45	0	-0.331147
XPO1	2.65e-48	0.372002	0.866	0.67	4.28e-44	0	-0.372002
TMPO	4.9e-48	0.414855	0.952	0.819	7.91e-44	0	-0.414855
TPM4	2.46e-47	0.255413	1	0.993	3.98e-43	0	-0.255413
ILF3	3.03e-47	0.33131	0.943	0.819	4.88e-43	0	-0.33131
DHX9	2.05e-46	0.350387	0.829	0.583	3.3e-42	0	-0.350387
SMARCA5	2.94e-46	0.345306	0.889	0.726	4.74e-42	0	-0.345306
GNAS	4.12e-46	-0.24241	0.992	0.999	6.66e-42	0	0.24241
TPI1	6.27e-46	-0.280628	0.982	0.991	1.01e-41	0	0.280628
PRDX5	1.1e-45	-0.336608	0.955	0.965	1.78e-41	0	0.336608
CNN3	1.81e-45	0.318594	0.982	0.927	2.92e-41	0	-0.318594
DNMT1	1.48e-44	0.334549	0.951	0.831	2.38e-40	0	-0.334549
TPR	3.63e-44	0.307217	0.978	0.912	5.85e-40	0	-0.307217
PABPC1	8.64e-44	0.266109	0.999	0.974	1.39e-39	0	-0.266109
HSP90AA1	2.62e-43	0.250107	0.999	1	4.23e-39	0	-0.250107
ABCE1	3.02e-43	0.347207	0.914	0.755	4.87e-39	0	-0.347207
PHLDA2	4.14e-43	-0.354886	0.993	0.996	6.69e-39	0	0.354886
CCT5	5.5e-43	0.274809	0.992	0.969	8.88e-39	0	-0.274809
NAP1L1	1.02e-42	0.22896	0.989	0.985	1.65e-38	0	-0.22896
AHCTF1	1.22e-42	0.328164	0.717	0.443	1.97e-38	0	-0.328164
F3	1.08e-41	0.485698	0.847	0.61	1.74e-37	0	-0.485698
HSPD1	1.57e-41	0.301666	0.988	0.94	2.53e-37	0	-0.301666
G0S2	6.53e-41	0.512381	0.959	0.855	1.05e-36	0	-0.512381
EIF4G2	8.17e-41	0.28215	0.986	0.946	1.32e-36	0	-0.28215
KDM1A	1.23e-40	0.311171	0.773	0.51	1.99e-36	0	-0.311171
TLN1	1.93e-40	0.291202	0.96	0.852	3.11e-36	0	-0.291202
HLA-A	6.7e-40	-0.358115	0.962	0.968	1.08e-35	0	0.358115
DSP	1.39e-39	0.332971	0.77	0.512	2.25e-35	0	-0.332971
SLCO4A1	1.4e-39	-0.583998	0.706	0.826	2.26e-35	0	0.583998
PTPN11	1.43e-39	0.310243	0.914	0.767	2.3e-35	0	-0.310243
HLA-C	2.17e-39	-0.429845	0.644	0.783	3.5e-35	0	0.429845
CLTC	3.39e-39	0.298014	0.926	0.787	5.48e-35	0	-0.298014
PARP1	3.41e-39	0.312274	0.891	0.729	5.5e-35	0	-0.312274
CYBA	4.3e-39	-0.356448	0.923	0.946	6.94e-35	0	0.356448
TM4SF1	4.81e-39	-0.380554	0.951	0.974	7.77e-35	0	0.380554
DEK	5.24e-39	0.260632	0.993	0.982	8.46e-35	0	-0.260632
PAICS	6.82e-39	0.306393	0.94	0.801	1.1e-34	0	-0.306393
CD9	7.09e-39	-0.360063	0.926	0.949	1.14e-34	0	0.360063
MALAT1	1.41e-38	-0.401932	0.996	0.996	2.28e-34	0	0.401932
SACS	1.94e-38	0.283234	0.65	0.374	3.13e-34	0	-0.283234
HNRNPC	2.67e-38	0.229128	0.979	0.95	4.31e-34	0	-0.229128
CCT3	8.56e-38	0.268505	0.982	0.94	1.38e-33	0	-0.268505
ANP32B	1.55e-37	0.253476	0.984	0.947	2.5e-33	0	-0.253476
SEC61G	3.56e-37	-0.288944	0.966	0.97	5.75e-33	0	0.288944
DYNC1H1	3.68e-36	0.287017	0.977	0.919	5.94e-32	0	-0.287017
MIF	3.99e-36	-0.291816	0.876	0.917	6.44e-32	0	0.291816
CD63	5.83e-36	-0.273324	0.989	0.988	9.4e-32	0	0.273324
ALCAM	8.25e-36	0.292157	0.9	0.721	1.33e-31	0	-0.292157
KTN1	1.32e-35	0.23351	0.985	0.957	2.14e-31	0	-0.23351
CDC37	1.34e-35	0.288305	0.947	0.824	2.16e-31	0	-0.288305
EXOC5	4.11e-35	0.27423	0.744	0.487	6.63e-31	0	-0.27423
ATAD2	5.63e-35	0.404334	0.785	0.541	9.09e-31	0	-0.404334
NUDCD1	9.83e-35	0.312156	0.821	0.588	1.59e-30	0	-0.312156
IPO5	1.57e-34	0.274347	0.804	0.588	2.54e-30	0	-0.274347
CACYBP	4.81e-34	0.259392	0.978	0.919	7.76e-30	0	-0.259392
CD46	6.89e-34	0.281689	0.892	0.722	1.11e-29	0	-0.281689
FKBP5	8.39e-34	0.237145	0.52	0.257	1.35e-29	0	-0.237145
SPTAN1	1.24e-33	0.302157	0.795	0.563	2e-29	0	-0.302157
RPS2	1.36e-33	0.187257	0.999	0.999	2.19e-29	0	-0.187257
TPM3	2.71e-33	0.230444	0.986	0.964	4.38e-29	0	-0.230444
ISG20	2.83e-33	-0.380747	0.124	0.359	4.58e-29	0	0.380747
RPS25	4.4e-33	-0.223839	0.989	0.993	7.1e-29	0	0.223839
ACO1	6.46e-33	0.267088	0.711	0.456	1.04e-28	0	-0.267088
AGR2	1.23e-32	-0.474298	0.094	0.321	1.99e-28	0	0.474298
LGALS1	1.71e-32	-0.206389	0.992	0.997	2.76e-28	0	0.206389
CST3	2.45e-32	-0.403391	0.982	0.993	3.95e-28	0	0.403391
SUPT16H	3.01e-32	0.270895	0.933	0.803	4.86e-28	0	-0.270895
HIF1A	4.54e-32	0.289936	0.874	0.701	7.32e-28	0	-0.289936
CCL2	5.1e-32	-0.749476	0.01	0.19	8.22e-28	0	0.749476
PABPC4	1.17e-31	0.267822	0.845	0.656	1.88e-27	0	-0.267822
PSMD12	1.81e-31	0.240821	0.969	0.892	2.92e-27	0	-0.240821
SLCO4A1-AS1	2.05e-31	-0.517172	0.352	0.568	3.32e-27	0	0.517172
PGK 1.00	2.39e-31	-0.286154	0.944	0.96	3.86e-27	0	0.286154
CCT4	2.84e-31	0.244315	0.974	0.925	4.58e-27	0	-0.244315
MT-CO2	6.01e-31	-0.217987	0.996	0.999	9.7e-27	0	0.217987
PRSS23	6.98e-31	-0.397353	0.814	0.892	1.13e-26	0	0.397353
TARS	9.66e-31	0.260756	0.943	0.839	1.56e-26	0	-0.260756
MCM4	9.76e-31	0.266754	0.632	0.372	1.57e-26	0	-0.266754
ATP5F1E	1.59e-30	-0.198401	0.99	0.988	2.56e-26	0	0.198401
MYADM	2e-30	-0.348677	0.813	0.872	3.23e-26	0	0.348677
LRPPRC	3.42e-30	0.268294	0.705	0.461	5.53e-26	0	-0.268294
TFRC	4.23e-30	0.3065	0.685	0.474	6.83e-26	0	-0.3065
MAP4	4.92e-30	0.258236	0.962	0.861	7.94e-26	0	-0.258236
SUZ12	1.74e-29	0.258708	0.866	0.684	2.82e-25	0	-0.258708
SNRNP200	3.09e-29	0.260361	0.769	0.558	4.99e-25	0	-0.260361
TMEM59	3.13e-29	-0.297943	0.863	0.905	5.05e-25	0	0.297943
EPRS	4.4e-29	0.249121	0.938	0.82	7.1e-25	0	-0.249121
EIF4G1	7.54e-29	0.250804	0.922	0.796	1.22e-24	0	-0.250804
PTGES3	1.26e-28	0.209118	0.989	0.959	2.04e-24	0	-0.209118
BRCA2	1.28e-28	0.259308	0.633	0.391	2.07e-24	0	-0.259308
PRSS2	1.36e-28	-0.501911	0.026	0.204	2.2e-24	0	0.501911
AKT3	1.51e-28	0.220359	0.547	0.298	2.45e-24	0	-0.220359
ETFB	1.59e-28	-0.341502	0.743	0.829	2.56e-24	0	0.341502
ENAH	1.67e-28	0.239254	0.611	0.366	2.69e-24	0	-0.239254
TRIP12	2.66e-28	0.23612	0.72	0.486	4.3e-24	0	-0.23612
MYL6	3.29e-28	-0.168994	0.993	0.997	5.31e-24	0	0.168994
PKM	3.39e-28	-0.236288	0.997	0.995	5.47e-24	0	0.236288
SPINT2	3.63e-28	-0.241338	0.978	0.979	5.86e-24	0	0.241338
SSR4	3.75e-28	-0.271443	0.944	0.952	6.05e-24	0	0.271443
STT3B	5.85e-28	0.248394	0.777	0.557	9.44e-24	0	-0.248394
TMEM30A	6.19e-28	0.253429	0.737	0.503	1e-23	0	-0.253429
COL12A1	6.82e-28	0.163213	0.315	0.119	1.1e-23	0	-0.163213
IARS	8.39e-28	0.26317	0.798	0.601	1.35e-23	0	-0.26317
PNN	1.08e-27	0.272056	0.963	0.899	1.75e-23	0	-0.272056
CD82	1.2e-27	-0.393029	0.267	0.479	1.94e-23	0	0.393029
PDE1C	1.53e-27	0.18324	0.316	0.121	2.47e-23	0	-0.18324
PAWR	1.91e-27	0.293207	0.865	0.728	3.08e-23	0	-0.293207
PRPF4B	2.07e-27	0.265643	0.921	0.777	3.34e-23	0	-0.265643
CAVIN3	4.46e-27	-0.339054	0.938	0.945	7.19e-23	0	0.339054
POMP	5.56e-27	-0.207523	0.978	0.972	8.98e-23	0	0.207523
SLC25A24	9.26e-27	0.25989	0.84	0.648	1.49e-22	0	-0.25989
HSPA9	1.78e-26	0.246494	0.907	0.805	2.87e-22	0	-0.246494
KNTC1	1.78e-26	0.187083	0.401	0.19	2.88e-22	0	-0.187083
RPLP1	1.97e-26	-0.16473	1	0.999	3.17e-22	0	0.16473
S100A10	2.26e-26	-0.250126	0.996	0.999	3.65e-22	0	0.250126
HLA-B	3.4e-26	-0.395354	0.487	0.641	5.48e-22	0	0.395354
UHMK1	6.07e-26	0.219087	0.724	0.487	9.79e-22	0	-0.219087
IPO7	6.86e-26	0.231547	0.813	0.627	1.11e-21	0	-0.231547
BRIP1	7.88e-26	0.170217	0.356	0.153	1.27e-21	0	-0.170217
CEP170	1.04e-25	0.248117	0.773	0.546	1.68e-21	0	-0.248117
HNRNPAB	1.07e-25	0.253645	0.941	0.864	1.73e-21	0	-0.253645
ANLN	1.21e-25	0.33963	0.781	0.567	1.95e-21	0	-0.33963
ATXN2	1.34e-25	0.22974	0.78	0.563	2.16e-21	0	-0.22974
CCT2	1.92e-25	0.217329	0.979	0.919	3.1e-21	0	-0.217329
PHF3	2.21e-25	0.2224	0.869	0.693	3.57e-21	0	-0.2224
SET	2.23e-25	0.18274	0.997	0.984	3.59e-21	0	-0.18274
MYOF	2.28e-25	0.258005	0.9	0.787	3.67e-21	0	-0.258005
CENPU	3.02e-25	0.277812	0.785	0.591	4.87e-21	0	-0.277812
LMNB1	3.58e-25	0.268603	0.694	0.475	5.78e-21	0	-0.268603
OSBPL8	4.01e-25	0.227242	0.919	0.821	6.48e-21	0	-0.227242
RPL36AL	5.1e-25	-0.160767	0.993	0.996	8.23e-21	0	0.160767
HSPA4L	6.48e-25	0.1997	0.555	0.321	1.05e-20	0	-0.1997
HIST1H1C	6.56e-25	0.354032	0.888	0.797	1.06e-20	0	-0.354032
NSF	6.84e-25	0.195379	0.482	0.259	1.1e-20	0	-0.195379
KCTD20	7.02e-25	0.25287	0.804	0.645	1.13e-20	0	-0.25287
MSH2	7.17e-25	0.230048	0.631	0.401	1.16e-20	0	-0.230048
RPLP0	1.21e-24	0.132674	0.999	0.999	1.96e-20	0	-0.132674
SMARCA4	1.49e-24	0.22251	0.808	0.62	2.4e-20	0	-0.22251
SEPT2	1.89e-24	0.225257	0.885	0.745	3.04e-20	0	-0.225257
STK38	2.01e-24	0.224502	0.542	0.313	3.25e-20	0	-0.224502
DNAJC9	2.01e-24	0.252727	0.866	0.694	3.25e-20	0	-0.252727
HDGF	2.04e-24	0.236318	0.933	0.853	3.29e-20	0	-0.236318
PDCD6IP	3.55e-24	0.228737	0.865	0.695	5.72e-20	0	-0.228737
COL8A1	4.14e-24	0.297121	0.674	0.468	6.69e-20	0	-0.297121
PNPT1	4.8e-24	0.263851	0.663	0.461	7.74e-20	0	-0.263851
BNIP3	4.87e-24	-0.269784	0.984	0.985	7.87e-20	0	0.269784
CAPRIN1	6.61e-24	0.23923	0.844	0.72	1.07e-19	0	-0.23923
RPL7L1	6.85e-24	0.215061	0.981	0.94	1.11e-19	0	-0.215061
UAP1	8.84e-24	0.240817	0.791	0.586	1.43e-19	0	-0.240817
IGFBP1	1.07e-23	-0.545271	0.814	0.858	1.73e-19	0	0.545271
RPS3A	1.17e-23	0.128708	1	0.999	1.9e-19	0	-0.128708
SMCHD1	1.23e-23	0.239829	0.737	0.553	1.98e-19	0	-0.239829
SRSF4	1.46e-23	0.213676	0.902	0.753	2.36e-19	0	-0.213676
HPCAL1	1.74e-23	-0.329428	0.906	0.932	2.81e-19	0	0.329428
CSDE1	2.13e-23	0.200379	0.973	0.894	3.44e-19	0	-0.200379
RPL10	3.47e-23	-0.146235	1	1	5.61e-19	0	0.146235
TAF15	3.73e-23	0.220672	0.788	0.597	6.01e-19	0	-0.220672
SPTBN1	4.02e-23	0.249719	0.963	0.875	6.49e-19	0	-0.249719
ANP32E	4.03e-23	0.247333	0.947	0.84	6.51e-19	0	-0.247333
XRCC5	4.28e-23	0.210853	0.971	0.922	6.92e-19	0	-0.210853
NOLC1	4.42e-23	0.22937	0.747	0.527	7.13e-19	0	-0.22937
HNRNPA2B1	5.9e-23	0.165834	0.992	0.989	9.53e-19	0	-0.165834
RPS8	5.97e-23	-0.144715	0.99	0.999	9.63e-19	0	0.144715
MSH6	6.58e-23	0.317505	0.673	0.481	1.06e-18	0	-0.317505
CSF2	7.22e-23	-0.500911	0.19	0.38	1.17e-18	0	0.500911
ADSS	7.29e-23	0.213658	0.758	0.523	1.18e-18	0	-0.213658
DBI	7.38e-23	-0.23176	0.959	0.96	1.19e-18	0	0.23176
IARS2	8.14e-23	0.205952	0.728	0.518	1.31e-18	0	-0.205952
XPO5	8.25e-23	0.184641	0.442	0.238	1.33e-18	0	-0.184641
RPS18	8.6e-23	0.149591	0.999	0.999	1.39e-18	0	-0.149591
SF3B1	9.09e-23	0.218527	0.907	0.758	1.47e-18	0	-0.218527
NAF1	9.62e-23	0.173496	0.434	0.221	1.55e-18	0	-0.173496
HNRNPM	9.87e-23	0.224401	0.96	0.89	1.59e-18	0	-0.224401
HIST1H2AH	1.07e-22	0.126138	0.201	0.06	1.72e-18	0	-0.126138
TFF3	1.58e-22	-0.398194	0.105	0.289	2.55e-18	0	0.398194
RABAC1	1.65e-22	-0.286314	0.848	0.892	2.65e-18	0	0.286314
MT-ND6	1.85e-22	0.251673	0.886	0.756	2.98e-18	0	-0.251673
RAD23B	2.51e-22	0.204426	0.888	0.732	4.06e-18	0	-0.204426
PLAC8	3.64e-22	0.245106	0.782	0.591	5.88e-18	0	-0.245106
GART	3.72e-22	0.231489	0.657	0.455	6e-18	0	-0.231489
TFF2	3.94e-22	-0.447643	0.137	0.328	6.35e-18	0	0.447643
OGFRL1	4.61e-22	0.252895	0.829	0.679	7.45e-18	0	-0.252895
VCL	4.87e-22	0.239612	0.881	0.769	7.85e-18	0	-0.239612
WWC2	5.06e-22	0.187806	0.521	0.313	8.16e-18	0	-0.187806
RAD21	5.14e-22	0.256105	0.926	0.819	8.29e-18	0	-0.256105
RSL1D1	5.31e-22	0.240643	0.902	0.788	8.57e-18	0	-0.240643
LDHA	5.9e-22	-0.158504	0.999	0.999	9.52e-18	0	0.158504
HNRNPA3	6.22e-22	0.207232	0.975	0.925	1e-17	0	-0.207232
UBA6	6.75e-22	0.211258	0.725	0.503	1.09e-17	0	-0.211258
UBC	7.09e-22	-0.247473	0.985	0.982	1.14e-17	0	0.247473
NCAPG2	7.23e-22	0.197877	0.576	0.355	1.17e-17	0	-0.197877
PTK2	7.43e-22	0.220923	0.746	0.539	1.2e-17	0	-0.220923
NRDC	8.6e-22	0.204971	0.918	0.794	1.39e-17	0	-0.204971
EMP3	8.65e-22	-0.176068	0.993	0.986	1.4e-17	0	0.176068
DIAPH3	9.84e-22	0.249343	0.709	0.517	1.59e-17	0	-0.249343
BAZ1B	1.21e-21	0.213707	0.739	0.547	1.95e-17	0	-0.213707
PPP4R3A	1.3e-21	0.191637	0.666	0.442	2.09e-17	0	-0.191637
MIA3	1.3e-21	0.209282	0.669	0.464	2.1e-17	0	-0.209282
CYSTM1	1.3e-21	-0.291234	0.529	0.659	2.1e-17	0	0.291234
PAPOLA	1.43e-21	0.20865	0.865	0.702	2.31e-17	0	-0.20865
TPX2	1.64e-21	0.374839	0.832	0.679	2.64e-17	0	-0.374839
MAGED2	1.69e-21	-0.330929	0.464	0.609	2.72e-17	0	0.330929
UBB	1.83e-21	-0.193382	0.992	0.991	2.96e-17	0	0.193382
EXOSC9	2.03e-21	0.221623	0.729	0.532	3.27e-17	0	-0.221623
RPS10	2.2e-21	0.192135	0.981	0.952	3.55e-17	0	-0.192135
KIF11	2.25e-21	0.286489	0.636	0.438	3.63e-17	0	-0.286489
PRRC2B	2.81e-21	0.17164	0.54	0.317	4.53e-17	0	-0.17164
NAA15	3.28e-21	0.209646	0.707	0.492	5.3e-17	0	-0.209646
DSTN	3.8e-21	-0.177601	0.99	0.993	6.14e-17	0	0.177601
CPSF2	3.89e-21	0.182944	0.584	0.367	6.27e-17	0	-0.182944
SPANXC	4.06e-21	-0.198398	0.03	0.169	6.56e-17	0	0.198398
CSTB	4.35e-21	-0.220495	0.97	0.967	7.01e-17	0	0.220495
CUL2	5.06e-21	0.211411	0.735	0.527	8.17e-17	0	-0.211411
SRP14	5.57e-21	-0.169297	0.982	0.983	8.99e-17	0	0.169297
MTHFD1	9.08e-21	0.194079	0.607	0.403	1.47e-16	0	-0.194079
TBC1D1	9.4e-21	0.146782	0.357	0.174	1.52e-16	0	-0.146782
IMMT	9.47e-21	0.21821	0.866	0.735	1.53e-16	0	-0.21821
TNPO1	1.01e-20	0.198871	0.75	0.559	1.63e-16	0	-0.198871
BZW1	1.05e-20	0.174482	0.988	0.954	1.69e-16	0	-0.174482
ZC3H14	1.13e-20	0.201843	0.696	0.49	1.83e-16	0	-0.201843
PPID	1.19e-20	0.198607	0.739	0.523	1.92e-16	0	-0.198607
RPN2	1.38e-20	-0.251293	0.892	0.896	2.22e-16	0	0.251293
SPATA5	1.53e-20	0.123204	0.315	0.141	2.47e-16	0	-0.123204
WRNIP1	1.7e-20	0.196762	0.61	0.396	2.74e-16	0	-0.196762
PRRC2C	1.91e-20	0.185242	0.978	0.935	3.08e-16	0	-0.185242
RPL31	1.92e-20	0.16345	0.977	0.949	3.1e-16	0	-0.16345
ATP6V0B	1.97e-20	-0.210555	0.963	0.949	3.18e-16	0	0.210555
PRMT3	2.18e-20	0.158404	0.36	0.178	3.51e-16	0	-0.158404
CAND1	2.65e-20	0.193361	0.595	0.387	4.28e-16	0	-0.193361
SERBP1	2.73e-20	0.176379	0.988	0.972	4.4e-16	0	-0.176379
SRP72	2.87e-20	0.19134	0.933	0.824	4.63e-16	0	-0.19134
YES1	3.4e-20	0.22229	0.692	0.497	5.48e-16	0	-0.22229
GUF1	3.71e-20	0.164167	0.49	0.28	5.99e-16	0	-0.164167
CENPF	3.73e-20	0.3519	0.873	0.742	6.02e-16	0	-0.3519
CORO1C	3.98e-20	0.195119	0.878	0.734	6.42e-16	0	-0.195119
P4HB	4.01e-20	-0.218929	0.932	0.946	6.47e-16	0	0.218929
PLP2	4.09e-20	-0.196769	0.952	0.955	6.6e-16	0	0.196769
GADD45GIP1	4.24e-20	0.160384	0.995	0.976	6.84e-16	0	-0.160384
KRT81	4.32e-20	-0.458348	0.148	0.321	6.97e-16	0	0.458348
HP1BP3	4.48e-20	0.21804	0.892	0.789	7.23e-16	0	-0.21804
WDR3	5.3e-20	0.182464	0.468	0.275	8.56e-16	0	-0.182464
SH3BGRL3	9.33e-20	-0.181787	0.992	0.999	1.51e-15	0	0.181787
UNG	1.04e-19	0.199103	0.44	0.246	1.68e-15	0	-0.199103
MT-ND2	1.26e-19	0.134301	0.992	0.995	2.03e-15	0	-0.134301
GTPBP4	1.43e-19	0.220634	0.87	0.739	2.31e-15	0	-0.220634
SYNCRIP	1.57e-19	0.207122	0.903	0.768	2.53e-15	0	-0.207122
DYNLL1	1.71e-19	-0.164535	0.992	0.993	2.75e-15	0	0.164535
LRBA	1.87e-19	0.12695	0.386	0.194	3.01e-15	0	-0.12695
POLR1E	2.07e-19	0.159326	0.436	0.242	3.35e-15	0	-0.159326
CST4	2.53e-19	-0.491148	0.272	0.452	4.08e-15	0	0.491148
TP53BP2	2.63e-19	0.157555	0.488	0.283	4.24e-15	0	-0.157555
ZGRF1	2.83e-19	0.117877	0.253	0.101	4.57e-15	0	-0.117877
METAP2	2.95e-19	0.205082	0.918	0.787	4.76e-15	0	-0.205082
LMNA	3.02e-19	-0.22359	0.993	0.986	4.87e-15	0	0.22359
SLF2	3.75e-19	0.171776	0.462	0.265	6.06e-15	0	-0.171776
NLN	3.98e-19	0.159449	0.45	0.261	6.42e-15	0	-0.159449
HUWE1	4.06e-19	0.191606	0.64	0.446	6.55e-15	0	-0.191606
ACADVL	4.1e-19	-0.247375	0.733	0.79	6.61e-15	0	0.247375
ANKRD13A	4.16e-19	0.161813	0.501	0.298	6.71e-15	0	-0.161813
SELENOS	4.35e-19	-0.282263	0.698	0.783	7.02e-15	0	0.282263
USP1	5.03e-19	0.222217	0.885	0.76	8.11e-15	0	-0.222217
DTL	5.12e-19	0.178215	0.375	0.197	8.27e-15	0	-0.178215
NCAPG	5.15e-19	0.246979	0.688	0.494	8.32e-15	0	-0.246979
KCTD3	5.29e-19	0.167296	0.472	0.271	8.54e-15	0	-0.167296
SMARCC1	5.53e-19	0.196311	0.826	0.644	8.93e-15	0	-0.196311
RPS4X	5.95e-19	-0.142097	1	0.995	9.6e-15	0	0.142097
COPE	6.49e-19	-0.197155	0.921	0.924	1.05e-14	0	0.197155
SEPT11	6.74e-19	0.203327	0.932	0.824	1.09e-14	0	-0.203327
CUL4B	7.81e-19	0.170519	0.543	0.339	1.26e-14	0	-0.170519
RBBP8	8.13e-19	0.205689	0.64	0.443	1.31e-14	0	-0.205689
EHF	8.3e-19	0.199698	0.55	0.342	1.34e-14	0	-0.199698
NDRG1	8.89e-19	-0.31845	0.49	0.617	1.43e-14	0	0.31845
CIB1	9.78e-19	-0.231711	0.815	0.846	1.58e-14	0	0.231711
ASPM	9.81e-19	0.349341	0.717	0.535	1.58e-14	0	-0.349341
QSER1	9.82e-19	0.189381	0.585	0.386	1.59e-14	0	-0.189381
FH	9.93e-19	0.191232	0.796	0.623	1.6e-14	0	-0.191232
RPL3	1.19e-18	0.110953	0.997	0.997	1.92e-14	0	-0.110953
MKI67	1.27e-18	0.305269	0.822	0.667	2.06e-14	0	-0.305269
TCP1	1.45e-18	0.193873	0.933	0.826	2.33e-14	0	-0.193873
MPHOSPH9	1.48e-18	0.178866	0.529	0.329	2.39e-14	0	-0.178866
CEP55	1.5e-18	0.268814	0.739	0.557	2.42e-14	0	-0.268814
DYNLRB1	1.53e-18	-0.198899	0.949	0.95	2.46e-14	0	0.198899
EREG	1.83e-18	-0.346953	0.46	0.614	2.96e-14	0	0.346953
LAPTM5	1.95e-18	-0.210608	0.112	0.268	3.15e-14	0	0.210608
PSME1	2.19e-18	-0.224281	0.814	0.86	3.53e-14	0	0.224281
NIN	2.38e-18	0.201358	0.58	0.371	3.85e-14	0	-0.201358
SERF2	2.82e-18	-0.164763	0.979	0.981	4.55e-14	0	0.164763
WDHD1	2.99e-18	0.152738	0.428	0.243	4.82e-14	0	-0.152738
KHDRBS3	3e-18	0.182268	0.803	0.589	4.84e-14	0	-0.182268
PPP1R12A	3.37e-18	0.192019	0.919	0.826	5.44e-14	0	-0.192019
RBM17	3.7e-18	0.203525	0.852	0.707	5.98e-14	0	-0.203525
EPB41L2	3.72e-18	0.169224	0.728	0.515	6e-14	0	-0.169224
EHBP1	4.96e-18	0.173849	0.616	0.42	8.01e-14	0	-0.173849
GNAI3	5.72e-18	0.201535	0.917	0.799	9.22e-14	0	-0.201535
AP1G1	5.82e-18	0.165753	0.473	0.28	9.4e-14	0	-0.165753
STIP1	6.42e-18	0.20178	0.877	0.744	1.04e-13	0	-0.20178
PAFAH1B1	6.55e-18	0.202844	0.882	0.738	1.06e-13	0	-0.202844
EIF3B	7.78e-18	0.203666	0.83	0.699	1.25e-13	0	-0.203666
RIF1	7.95e-18	0.183599	0.729	0.519	1.28e-13	0	-0.183599
UBE2E3	8.21e-18	-0.202558	0.915	0.925	1.32e-13	0	0.202558
SCRN1	9.14e-18	0.185537	0.702	0.509	1.48e-13	0	-0.185537
NFIX	9.36e-18	0.164746	0.466	0.285	1.51e-13	0	-0.164746
SARAF	1.08e-17	-0.23818	0.814	0.853	1.74e-13	0	0.23818
NEGR1	1.24e-17	0.0786376	0.155	0.045	2e-13	0	-0.0786376
THOC1	1.26e-17	0.179994	0.596	0.4	2.03e-13	0	-0.179994
WDR36	1.35e-17	0.142474	0.52	0.322	2.18e-13	0	-0.142474
SMC4	1.38e-17	0.237011	0.865	0.719	2.23e-13	0	-0.237011
HNRNPH3	1.4e-17	0.178914	0.964	0.882	2.26e-13	0	-0.178914
RBL1	1.65e-17	0.151282	0.445	0.255	2.66e-13	0	-0.151282
RMI1	1.68e-17	0.131281	0.397	0.213	2.71e-13	0	-0.131281
SMC2	1.68e-17	0.193001	0.888	0.749	2.72e-13	0	-0.193001
C6orf106	1.96e-17	0.158107	0.49	0.298	3.16e-13	0	-0.158107
RPL35	2.04e-17	0.1369	0.992	0.991	3.29e-13	0	-0.1369
API5	2.09e-17	0.168621	0.627	0.424	3.38e-13	0	-0.168621
ETF1	2.13e-17	0.199476	0.817	0.685	3.44e-13	0	-0.199476
MAD2L1	2.27e-17	0.215845	0.821	0.664	3.67e-13	0	-0.215845
NBPF1	2.52e-17	0.0948081	0.181	0.062	4.07e-13	0	-0.0948081
DICER1	2.58e-17	0.187622	0.583	0.395	4.16e-13	0	-0.187622
GAPDH	2.85e-17	-0.125156	1	1	4.6e-13	0	0.125156
CHD1	3.34e-17	0.210091	0.772	0.62	5.39e-13	0	-0.210091
YWHAZ	4.43e-17	0.157093	0.989	0.975	7.15e-13	0	-0.157093
CHCHD2	5.68e-17	-0.118084	0.997	1	9.16e-13	0	0.118084
CLOCK	5.71e-17	0.164484	0.465	0.288	9.22e-13	0	-0.164484
CDV3	5.93e-17	0.179256	0.91	0.802	9.57e-13	0	-0.179256
THBS1	6.17e-17	0.202471	0.503	0.32	9.95e-13	0	-0.202471
ECH1	6.42e-17	-0.269868	0.679	0.735	1.04e-12	0	0.269868
WDR77	6.59e-17	0.149991	0.506	0.309	1.06e-12	0	-0.149991
SLC16A3	6.78e-17	-0.203151	0.914	0.93	1.09e-12	0	0.203151
CD59	7.75e-17	-0.261256	0.891	0.889	1.25e-12	0	0.261256
HELLS	8.08e-17	0.223378	0.68	0.504	1.3e-12	0	-0.223378
SCCPDH	8.7e-17	0.178444	0.765	0.6	1.4e-12	0	-0.178444
POLR2B	9.24e-17	0.181289	0.7	0.504	1.49e-12	0	-0.181289
NOP14	1.07e-16	0.173029	0.658	0.461	1.72e-12	0	-0.173029
NUDC	1.13e-16	0.170439	0.975	0.94	1.83e-12	0	-0.170439
BIRC6	1.15e-16	0.157832	0.564	0.365	1.86e-12	0	-0.157832
TALDO1	1.16e-16	-0.196885	0.944	0.946	1.87e-12	0	0.196885
TTL	1.17e-16	0.144717	0.446	0.263	1.88e-12	0	-0.144717
NUP153	1.18e-16	0.162553	0.535	0.346	1.91e-12	0	-0.162553
SUB1	1.3e-16	-0.141702	0.992	0.979	2.1e-12	0	0.141702
UBAP2L	1.31e-16	0.158053	0.554	0.369	2.11e-12	0	-0.158053
MARCH7	1.34e-16	0.165211	0.663	0.461	2.16e-12	0	-0.165211
ATL3	1.36e-16	0.174835	0.713	0.512	2.2e-12	0	-0.174835
TMOD3	1.68e-16	0.19451	0.86	0.758	2.7e-12	0	-0.19451
COL6A2	2.07e-16	-0.170175	0.041	0.16	3.35e-12	0	0.170175
RAP1GDS1	2.14e-16	0.165485	0.713	0.521	3.45e-12	0	-0.165485
RPRD2	2.16e-16	0.125413	0.358	0.192	3.49e-12	0	-0.125413
SAMHD1	2.37e-16	0.142723	0.427	0.25	3.83e-12	0	-0.142723
MACF1	2.38e-16	0.185511	0.912	0.799	3.84e-12	0	-0.185511
SMC1A	2.43e-16	0.177381	0.741	0.543	3.91e-12	0	-0.177381
MTBP	2.49e-16	0.116614	0.259	0.116	4.02e-12	0	-0.116614
RRM1	2.54e-16	0.170172	0.759	0.553	4.09e-12	0	-0.170172
SLC25A4	2.98e-16	0.181673	0.889	0.79	4.81e-12	0	-0.181673
ATAD5	3.07e-16	0.174798	0.618	0.418	4.95e-12	0	-0.174798
MCM3	3.3e-16	0.227502	0.715	0.555	5.32e-12	0	-0.227502
LIMA1	3.55e-16	0.191188	0.833	0.671	5.73e-12	0	-0.191188
MAPK14	3.65e-16	0.156348	0.602	0.411	5.89e-12	0	-0.156348
HNRNPR	3.67e-16	0.168975	0.97	0.93	5.93e-12	0	-0.168975
CD40	3.72e-16	-0.198995	0.146	0.295	6.01e-12	0	0.198995
KNL1	4.23e-16	0.211819	0.55	0.368	6.83e-12	0	-0.211819
TOP2B	5.11e-16	0.193149	0.661	0.472	8.25e-12	0	-0.193149
NFKB1	5.42e-16	0.137002	0.514	0.318	8.75e-12	0	-0.137002
GLO1	7.22e-16	0.175323	0.919	0.83	1.16e-11	0	-0.175323
TENM1	7.57e-16	0.131078	0.265	0.125	1.22e-11	0	-0.131078
ATP2A2	7.78e-16	0.174443	0.746	0.579	1.25e-11	0	-0.174443
BMP2K	7.85e-16	0.154104	0.431	0.257	1.27e-11	0	-0.154104
ACIN1	7.9e-16	0.177389	0.784	0.606	1.28e-11	0	-0.177389
BMS1	8.22e-16	0.18006	0.826	0.668	1.33e-11	0	-0.18006
GLRX	9.14e-16	-0.259484	0.781	0.825	1.47e-11	0	0.259484
EIF5B	9.83e-16	0.164066	0.963	0.894	1.59e-11	0	-0.164066
MPZL1	9.93e-16	0.145828	0.517	0.33	1.6e-11	0	-0.145828
CTNNB1	1.04e-15	-0.280733	0.573	0.646	1.68e-11	0	0.280733
LSM 2.00	1.13e-15	0.166271	0.945	0.885	1.82e-11	0	-0.166271
HNRNPA1	1.15e-15	0.137917	0.985	0.97	1.86e-11	0	-0.137917
CLSPN	1.16e-15	0.234228	0.744	0.573	1.88e-11	0	-0.234228
STAG2	1.17e-15	0.188464	0.811	0.658	1.88e-11	0	-0.188464
TUBB	1.23e-15	0.172307	0.985	0.958	1.99e-11	0	-0.172307
ENTR1	1.25e-15	0.156556	0.602	0.41	2.01e-11	0	-0.156556
C1QBP	1.41e-15	0.159381	0.984	0.957	2.27e-11	0	-0.159381
FAM91A1	1.47e-15	0.134642	0.598	0.402	2.37e-11	0	-0.134642
LTBP1	1.47e-15	-0.229481	0.119	0.257	2.37e-11	0	0.229481
UCHL5	1.52e-15	0.179054	0.72	0.552	2.45e-11	0	-0.179054
CDC6	1.56e-15	0.203338	0.55	0.371	2.52e-11	0	-0.203338
FAM111B	1.57e-15	0.247691	0.378	0.221	2.54e-11	0	-0.247691
DNA2	1.58e-15	0.100933	0.264	0.122	2.55e-11	0	-0.100933
COX6B1	1.62e-15	-0.182773	0.922	0.929	2.62e-11	0	0.182773
ZMYM1	1.69e-15	0.127763	0.383	0.216	2.72e-11	0	-0.127763
NEDD1	1.71e-15	0.110387	0.44	0.253	2.75e-11	0	-0.110387
TGFBR3L	1.77e-15	0.130642	0.503	0.311	2.85e-11	0	-0.130642
SFPQ	1.81e-15	0.189569	0.971	0.911	2.93e-11	0	-0.189569
BRD4	1.98e-15	0.161108	0.865	0.747	3.2e-11	0	-0.161108
BTBD10	2.07e-15	0.147122	0.629	0.433	3.34e-11	0	-0.147122
CDCA7L	2.07e-15	0.171413	0.703	0.521	3.34e-11	0	-0.171413
TBC1D31	2.22e-15	0.114312	0.298	0.148	3.58e-11	0	-0.114312
SYNE2	2.32e-15	0.170566	0.657	0.472	3.75e-11	0	-0.170566
DNAJC10	2.41e-15	0.175009	0.627	0.453	3.88e-11	0	-0.175009
CPNE3	2.43e-15	0.173533	0.711	0.527	3.92e-11	0	-0.173533
FUS	2.47e-15	0.161	0.953	0.888	3.99e-11	0	-0.161
ERCC6L	2.48e-15	0.13171	0.321	0.171	4e-11	0	-0.13171
CLIP1	2.6e-15	0.172128	0.785	0.611	4.2e-11	0	-0.172128
RPS24	2.7e-15	-0.111155	0.997	0.999	4.35e-11	0	0.111155
ECPAS	2.82e-15	0.14991	0.495	0.322	4.56e-11	0	-0.14991
CEP78	2.9e-15	0.147396	0.451	0.283	4.68e-11	0	-0.147396
C4orf3	2.98e-15	-0.221878	0.858	0.867	4.8e-11	0	0.221878
TSC22D1	3.09e-15	-0.262389	0.949	0.94	4.98e-11	0	0.262389
CFAP97	3.1e-15	0.175459	0.714	0.538	5.01e-11	0	-0.175459
WDR43	3.28e-15	0.177905	0.75	0.582	5.29e-11	0	-0.177905
TGFB1	3.57e-15	-0.226263	0.46	0.575	5.76e-11	0	0.226263
RABL6	3.98e-15	0.167024	0.72	0.528	6.42e-11	0	-0.167024
LPGAT1	4.12e-15	0.143756	0.501	0.318	6.65e-11	0	-0.143756
LGALS3	4.18e-15	-0.208087	0.959	0.949	6.75e-11	0	0.208087
SF3B3	4.2e-15	0.145535	0.566	0.377	6.78e-11	0	-0.145535
PPAT	4.33e-15	0.151753	0.45	0.274	6.99e-11	0	-0.151753
TNNT1	4.61e-15	-0.203486	0.896	0.922	7.44e-11	0	0.203486
BLVRB	4.65e-15	-0.237493	0.568	0.661	7.5e-11	0	0.237493
VIM	4.76e-15	0.114646	1	1	7.68e-11	0	-0.114646
CD151	4.95e-15	-0.195993	0.856	0.881	7.99e-11	0	0.195993
DSCC1	5.02e-15	0.133063	0.369	0.207	8.1e-11	0	-0.133063
UHRF1BP1L	5.7e-15	0.136129	0.417	0.248	9.2e-11	0	-0.136129
ACTB	5.72e-15	-0.101378	0.999	0.999	9.22e-11	0	0.101378
LARS	6.2e-15	0.195823	0.878	0.752	1e-10	0	-0.195823
IFI35	6.77e-15	-0.177123	0.253	0.4	1.09e-10	0	0.177123
MAP7D3	7.19e-15	0.185148	0.804	0.662	1.16e-10	0	-0.185148
PPA1	7.28e-15	0.156017	0.975	0.932	1.18e-10	0	-0.156017
RAD18	8.05e-15	0.147171	0.518	0.34	1.3e-10	0	-0.147171
TERF2	8.09e-15	0.10902	0.342	0.182	1.31e-10	0	-0.10902
SPAG4	8.94e-15	-0.170643	0.134	0.274	1.44e-10	0	0.170643
GTF2A1	9.07e-15	0.166502	0.532	0.354	1.46e-10	0	-0.166502
UTP18	9.08e-15	0.191712	0.698	0.546	1.46e-10	0	-0.191712
YWHAE	9.47e-15	-0.162157	0.981	0.989	1.53e-10	0	0.162157
CEP350	9.51e-15	0.175568	0.68	0.515	1.53e-10	0	-0.175568
NSD2	9.63e-15	0.171449	0.662	0.489	1.55e-10	0	-0.171449
MORF4L1	9.85e-15	-0.179874	0.948	0.946	1.59e-10	0	0.179874
CMIP	1.02e-14	0.157447	0.588	0.415	1.64e-10	0	-0.157447
KRT19	1.07e-14	-0.29005	0.978	0.978	1.73e-10	0	0.29005
ACBD6	1.08e-14	0.160235	0.796	0.636	1.75e-10	0	-0.160235
SEC61B	1.09e-14	-0.160339	0.981	0.98	1.76e-10	0	0.160339
GSPT1	1.22e-14	0.165004	0.937	0.861	1.96e-10	0	-0.165004
CCDC6	1.26e-14	0.162296	0.616	0.428	2.03e-10	0	-0.162296
MRTO4	1.37e-14	0.173381	0.798	0.64	2.21e-10	0	-0.173381
EIF2S1	1.38e-14	0.173725	0.918	0.841	2.23e-10	0	-0.173725
MIS18BP1	1.41e-14	0.222821	0.817	0.688	2.28e-10	0	-0.222821
NEDD4	1.42e-14	0.147937	0.449	0.282	2.3e-10	0	-0.147937
KIAA0586	1.52e-14	0.152068	0.524	0.348	2.45e-10	0	-0.152068
DDX39B	1.7e-14	0.142483	0.542	0.356	2.75e-10	0	-0.142483
CBX1	1.83e-14	0.155927	0.784	0.607	2.96e-10	0	-0.155927
PARP4	1.94e-14	0.162307	0.625	0.439	3.14e-10	0	-0.162307
GSTO1	1.95e-14	-0.172312	0.967	0.963	3.15e-10	0	0.172312
ZW10	2.03e-14	0.127552	0.347	0.189	3.28e-10	0	-0.127552
PUM3	2.07e-14	0.187259	0.698	0.538	3.34e-10	0	-0.187259
SNRPE	2.09e-14	0.15619	0.953	0.885	3.38e-10	0	-0.15619
NOL8	2.23e-14	0.152756	0.577	0.392	3.59e-10	0	-0.152756
CALM1	2.24e-14	0.11423	0.996	0.997	3.62e-10	0	-0.11423
CHRAC1	2.28e-14	0.159012	0.791	0.623	3.67e-10	0	-0.159012
URB1	2.31e-14	0.0934415	0.212	0.091	3.72e-10	0	-0.0934415
FAM162A	2.34e-14	-0.211285	0.8	0.82	3.77e-10	0	0.211285
SAFB	2.46e-14	0.150807	0.653	0.478	3.97e-10	0	-0.150807
CASP3	2.77e-14	0.134141	0.431	0.264	4.47e-10	0	-0.134141
PTPN2	2.81e-14	0.154249	0.729	0.555	4.54e-10	0	-0.154249
MARCKSL1	3.18e-14	-0.365377	0.917	0.921	5.14e-10	0	0.365377
RPL7A	3.22e-14	0.0963493	0.997	0.999	5.19e-10	0	-0.0963493
GTF2H3	3.35e-14	0.17043	0.787	0.623	5.41e-10	0	-0.17043
PSMG1	3.42e-14	0.182634	0.748	0.589	5.52e-10	0	-0.182634
CDC42BPB	3.44e-14	0.162025	0.643	0.459	5.56e-10	0	-0.162025
CLU	3.52e-14	-0.155907	0.064	0.182	5.68e-10	0	0.155907
TXNIP	3.57e-14	0.211888	0.78	0.629	5.75e-10	0	-0.211888
AKR1B1	3.57e-14	-0.249313	0.562	0.636	5.76e-10	0	0.249313
UQCRH	3.63e-14	-0.134913	0.989	0.982	5.86e-10	0	0.134913
TAF5	3.67e-14	0.113636	0.3	0.155	5.93e-10	0	-0.113636
CLIC4	3.81e-14	0.173632	0.804	0.673	6.14e-10	0	-0.173632
PTMA	3.81e-14	0.107502	0.999	1	6.15e-10	0	-0.107502
SMC5	3.83e-14	0.174543	0.709	0.516	6.18e-10	0	-0.174543
PAK2	4.05e-14	0.160542	0.947	0.88	6.54e-10	0	-0.160542
LIN9	4.68e-14	0.0977674	0.223	0.099	7.55e-10	0	-0.0977674
USP24	4.75e-14	0.104291	0.378	0.213	7.67e-10	0	-0.104291
KHDRBS1	5.14e-14	0.156152	0.952	0.867	8.3e-10	0	-0.156152
EZH2	5.66e-14	0.160045	0.648	0.464	9.13e-10	0	-0.160045
FRYL	5.84e-14	0.146324	0.538	0.362	9.42e-10	0	-0.146324
HEATR1	6.01e-14	0.0962549	0.302	0.157	9.7e-10	0	-0.0962549
SRSF10	6.61e-14	0.149406	0.947	0.892	1.07e-09	0	-0.149406
PPIP5K2	6.73e-14	0.154189	0.531	0.365	1.09e-09	0	-0.154189
NCBP1	6.82e-14	0.0982478	0.316	0.17	1.1e-09	0	-0.0982478
HIST2H2AC	6.85e-14	0.183933	0.417	0.267	1.11e-09	0	-0.183933
SF3A3	7.1e-14	0.165058	0.717	0.564	1.15e-09	0	-0.165058
BUB1	7.35e-14	0.226285	0.532	0.371	1.19e-09	0	-0.226285
TFF1	7.43e-14	-0.304906	0.066	0.183	1.2e-09	0	0.304906
ITGA10	7.45e-14	-0.171305	0.052	0.163	1.2e-09	0	0.171305
SRM	7.66e-14	0.169954	0.917	0.821	1.24e-09	0	-0.169954
ANAPC5	7.78e-14	0.155212	0.878	0.753	1.26e-09	0	-0.155212
NAA25	7.81e-14	0.131852	0.52	0.339	1.26e-09	0	-0.131852
FLNC	7.88e-14	0.112776	0.261	0.129	1.27e-09	0	-0.112776
SLC38A1	7.92e-14	0.163831	0.788	0.634	1.28e-09	0	-0.163831
DSG2	8.23e-14	0.160632	0.669	0.486	1.33e-09	0	-0.160632
GABARAPL2	8.77e-14	-0.206611	0.773	0.804	1.42e-09	0	0.206611
PPM1G	8.84e-14	0.169124	0.944	0.882	1.43e-09	0	-0.169124
NEDD4L	9.01e-14	0.176747	0.714	0.576	1.45e-09	0	-0.176747
SAT1	9.39e-14	-0.363291	0.707	0.784	1.52e-09	0	0.363291
PPIB	9.46e-14	-0.192121	0.956	0.955	1.53e-09	0	0.192121
ASAP1	1.01e-13	0.156959	0.78	0.612	1.62e-09	0	-0.156959
RNF8	1.04e-13	0.153839	0.785	0.604	1.68e-09	0	-0.153839
SETD2	1.06e-13	0.138427	0.607	0.422	1.72e-09	0	-0.138427
NFX1	1.13e-13	0.0922513	0.3	0.157	1.82e-09	0	-0.0922513
C1orf21	1.14e-13	0.119348	0.542	0.355	1.84e-09	0	-0.119348
SHLD2	1.17e-13	0.142995	0.491	0.324	1.89e-09	0	-0.142995
ASPH	1.3e-13	0.164362	0.904	0.796	2.09e-09	0	-0.164362
ERBIN	1.3e-13	0.167784	0.796	0.625	2.1e-09	0	-0.167784
C11orf58	1.3e-13	-0.159228	0.97	0.962	2.1e-09	0	0.159228
CAMSAP2	1.36e-13	0.148299	0.468	0.301	2.2e-09	0	-0.148299
YARS	1.48e-13	0.163635	0.647	0.475	2.38e-09	0	-0.163635
TXLNA	1.65e-13	0.15166	0.602	0.436	2.66e-09	0	-0.15166
FAM20B	1.71e-13	0.14435	0.399	0.245	2.76e-09	0	-0.14435
RRM2	1.77e-13	0.15766	0.647	0.454	2.85e-09	0	-0.15766
GAS6	1.9e-13	-0.202784	0.87	0.886	3.07e-09	0	0.202784
EEA1	1.95e-13	0.162903	0.83	0.686	3.14e-09	0	-0.162903
ACTR2	1.99e-13	0.137814	0.91	0.839	3.21e-09	0	-0.137814
EIF1	2.08e-13	-0.115738	1	0.998	3.36e-09	0	0.115738
PRKAR2A	2.24e-13	0.166677	0.803	0.684	3.61e-09	0	-0.166677
TRIP11	2.25e-13	0.159914	0.767	0.609	3.62e-09	0	-0.159914
KIF5B	2.28e-13	0.161151	0.986	0.963	3.68e-09	0	-0.161151
TFPI	2.47e-13	-0.261055	0.68	0.731	3.98e-09	0	0.261055
NOL11	2.63e-13	0.143209	0.661	0.479	4.24e-09	0	-0.143209
RCOR1	2.71e-13	0.12766	0.657	0.476	4.37e-09	0	-0.12766
TSR1	2.74e-13	0.181718	0.743	0.612	4.43e-09	0	-0.181718
ENO1	2.8e-13	-0.110442	0.996	0.996	4.52e-09	0	0.110442
LGALS3BP	3.11e-13	-0.207165	0.711	0.762	5.02e-09	0	0.207165
OST4	3.32e-13	-0.187208	0.889	0.891	5.35e-09	0	0.187208
STC1	3.38e-13	-0.372805	0.332	0.456	5.46e-09	0	0.372805
RCOR3	3.64e-13	0.119076	0.449	0.279	5.88e-09	0	-0.119076
PRPF4	3.8e-13	0.152624	0.62	0.447	6.13e-09	0	-0.152624
MTMR1	3.82e-13	0.105921	0.287	0.15	6.16e-09	0	-0.105921
CDC42BPA	4.06e-13	0.143835	0.746	0.569	6.56e-09	0	-0.143835
KRT10	4.07e-13	-0.14513	0.966	0.965	6.56e-09	0	0.14513
EML4	4.09e-13	0.157108	0.637	0.474	6.61e-09	0	-0.157108
PM20D2	4.42e-13	0.113251	0.349	0.2	7.13e-09	0	-0.113251
CCT8	4.52e-13	0.16688	0.947	0.912	7.29e-09	0	-0.16688
UBR4	4.54e-13	0.155894	0.729	0.571	7.33e-09	0	-0.155894
CKAP5	4.65e-13	0.166165	0.637	0.477	7.5e-09	0	-0.166165
TMEM158	4.72e-13	-0.459987	0.845	0.852	7.61e-09	0	0.459987
NUFIP2	4.85e-13	0.163184	0.711	0.556	7.83e-09	0	-0.163184
FEM1C	5.05e-13	0.101985	0.3	0.161	8.15e-09	0	-0.101985
KIF2A	5.29e-13	0.171418	0.782	0.625	8.54e-09	0	-0.171418
NBN	5.34e-13	0.139159	0.637	0.471	8.63e-09	0	-0.139159
CTPS1	5.38e-13	0.136893	0.58	0.394	8.69e-09	0	-0.136893
REV1	6.04e-13	0.118624	0.439	0.272	9.76e-09	0	-0.118624
MDC 1.00	6.34e-13	0.122797	0.324	0.185	1.02e-08	0	-0.122797
RIOK1	6.3e-13	0.156653	0.654	0.483	1.02e-08	0	-0.156653
POLA1	6.67e-13	0.09102	0.172	0.07	1.08e-08	0	-0.09102
SCN5A	7.62e-13	0.0782238	0.22	0.101	1.23e-08	0	-0.0782238
SLC16A7	7.65e-13	0.12611	0.319	0.18	1.23e-08	0	-0.12611
RAB31	7.88e-13	-0.199318	0.342	0.468	1.27e-08	0	0.199318
MDN1	7.97e-13	0.114299	0.308	0.171	1.29e-08	0	-0.114299
ARAP2	8.22e-13	0.0828578	0.187	0.08	1.33e-08	0	-0.0828578
PCNX4	8.42e-13	0.172513	0.836	0.688	1.36e-08	0	-0.172513
GALNT3	8.52e-13	0.129747	0.458	0.289	1.37e-08	0	-0.129747
DCP2	8.75e-13	0.177458	0.607	0.451	1.41e-08	0	-0.177458
CTGF	8.8e-13	-0.410392	0.828	0.839	1.42e-08	0	0.410392
CD163L1	9.89e-13	-0.172244	0.13	0.253	1.6e-08	0	0.172244
RPL12	1.03e-12	0.0941637	0.999	1	1.67e-08	0	-0.0941637
SMC6	1.11e-12	0.169732	0.694	0.541	1.79e-08	0	-0.169732
SUGP2	1.12e-12	0.153538	0.521	0.362	1.81e-08	0	-0.153538
NAA35	1.16e-12	0.104804	0.43	0.265	1.87e-08	0	-0.104804
SCLT1	1.17e-12	0.12405	0.486	0.308	1.89e-08	0	-0.12405
SETD7	1.21e-12	0.124096	0.342	0.198	1.95e-08	0	-0.124096
FAM208B	1.25e-12	0.143653	0.464	0.302	2.02e-08	0	-0.143653
HLA-DRA	1.26e-12	-0.241805	0.057	0.161	2.03e-08	0	0.241805
PPP1CC	1.33e-12	0.143162	0.933	0.874	2.14e-08	0	-0.143162
CD99	1.33e-12	-0.194648	0.732	0.77	2.14e-08	0	0.194648
MIR22HG	1.37e-12	-0.165865	0.202	0.336	2.21e-08	0	0.165865
CIZ1	1.38e-12	0.10027	0.375	0.219	2.23e-08	0	-0.10027
ATP5MG	1.43e-12	-0.162629	0.967	0.957	2.32e-08	0	0.162629
S100A16	1.45e-12	-0.180269	0.982	0.975	2.34e-08	0	0.180269
GNL2	1.45e-12	0.14371	0.624	0.444	2.34e-08	0	-0.14371
NME1	1.46e-12	0.135547	0.973	0.922	2.35e-08	0	-0.135547
LRP10	1.48e-12	-0.252458	0.687	0.732	2.39e-08	0	0.252458
EDRF1	1.49e-12	0.114476	0.323	0.183	2.4e-08	0	-0.114476
CAPNS1	1.51e-12	-0.175002	0.841	0.865	2.44e-08	0	0.175002
MND1	1.54e-12	0.161713	0.627	0.462	2.49e-08	0	-0.161713
WDR12	1.68e-12	0.117229	0.412	0.251	2.72e-08	0	-0.117229
TM9SF3	1.73e-12	0.145832	0.852	0.718	2.79e-08	0	-0.145832
LAMA5	1.87e-12	-0.185633	0.197	0.33	3.01e-08	0	0.185633
SRBD1	1.92e-12	0.118394	0.345	0.202	3.1e-08	0	-0.118394
FAM111A	1.96e-12	0.138148	0.531	0.368	3.17e-08	0	-0.138148
CDC5L	1.96e-12	0.159864	0.915	0.818	3.17e-08	0	-0.159864
CST1	1.97e-12	-0.446219	0.304	0.447	3.18e-08	0	0.446219
DIMT1	1.98e-12	0.151681	0.633	0.47	3.2e-08	0	-0.151681
ATP6V0A2	2e-12	0.0995267	0.3	0.162	3.23e-08	0	-0.0995267
VPS26A	2.01e-12	0.170045	0.828	0.686	3.25e-08	0	-0.170045
CEP250	2.11e-12	0.14268	0.528	0.359	3.4e-08	0	-0.14268
CD3EAP	2.13e-12	0.11519	0.395	0.241	3.44e-08	0	-0.11519
PDCD11	2.17e-12	0.0986171	0.326	0.184	3.5e-08	0	-0.0986171
CHD8	2.22e-12	0.134368	0.554	0.383	3.58e-08	0	-0.134368
EIF3A	2.36e-12	0.129158	0.977	0.932	3.81e-08	0	-0.129158
PUS7L	2.4e-12	0.127798	0.529	0.371	3.88e-08	0	-0.127798
MCM10	2.49e-12	0.149927	0.394	0.247	4.02e-08	0	-0.149927
UTP20	2.68e-12	0.125451	0.405	0.253	4.33e-08	0	-0.125451
EEF2	2.74e-12	0.150974	0.919	0.849	4.42e-08	0	-0.150974
OPA1	2.77e-12	0.121321	0.599	0.419	4.47e-08	0	-0.121321
TFAP2C	2.8e-12	-0.12143	0.029	0.118	4.52e-08	0	0.12143
SENP6	2.87e-12	0.123156	0.56	0.386	4.63e-08	0	-0.123156
ACSL5	2.89e-12	-0.185401	0.29	0.41	4.66e-08	0	0.185401
NMU	2.92e-12	0.103815	0.317	0.18	4.71e-08	0	-0.103815
APRT	3.01e-12	0.143899	0.974	0.934	4.86e-08	0	-0.143899
ZMYM4	3.03e-12	0.128893	0.476	0.315	4.9e-08	0	-0.128893
POLR2A	3.16e-12	0.168196	0.566	0.409	5.1e-08	0	-0.168196
HSPA5	3.33e-12	0.134157	0.966	0.94	5.37e-08	0	-0.134157
MPRIP	3.34e-12	0.144655	0.715	0.556	5.39e-08	0	-0.144655
DPYD	3.38e-12	0.123024	0.398	0.244	5.46e-08	0	-0.123024
FKBP1A	3.39e-12	-0.178005	0.982	0.978	5.47e-08	0	0.178005
RGCC	3.43e-12	-0.2752	0.409	0.535	5.53e-08	0	0.2752
IGF2R	3.47e-12	0.135971	0.513	0.339	5.59e-08	0	-0.135971
BSG	3.47e-12	-0.195067	0.922	0.917	5.6e-08	0	0.195067
NHLRC2	3.49e-12	0.12527	0.466	0.297	5.63e-08	0	-0.12527
TPBG	3.53e-12	-0.225656	0.498	0.594	5.69e-08	0	0.225656
KDELR1	3.6e-12	-0.160314	0.914	0.924	5.82e-08	0	0.160314
TUT4	3.69e-12	0.162477	0.663	0.505	5.95e-08	0	-0.162477
NUP58	3.75e-12	0.136969	0.528	0.362	6.05e-08	0	-0.136969
ANKRD17	3.77e-12	0.133545	0.587	0.424	6.08e-08	0	-0.133545
GOLM1	3.87e-12	0.151191	0.765	0.598	6.25e-08	0	-0.151191
ACTG1	4.01e-12	0.109289	1	0.996	6.47e-08	0	-0.109289
E2F3	4.1e-12	0.124743	0.546	0.384	6.62e-08	0	-0.124743
PGAM1	4.18e-12	-0.132669	0.985	0.99	6.75e-08	0	0.132669
PCM1	4.36e-12	0.164825	0.765	0.602	7.04e-08	0	-0.164825
GNB4	4.48e-12	0.141859	0.557	0.399	7.23e-08	0	-0.141859
DLGAP5	4.66e-12	0.294109	0.752	0.614	7.51e-08	0	-0.294109
RPS6	4.68e-12	0.111954	0.996	0.993	7.55e-08	0	-0.111954
STX6	4.72e-12	0.1149	0.342	0.198	7.62e-08	0	-0.1149
BST2	4.76e-12	-0.268499	0.543	0.626	7.68e-08	0	0.268499
ABCF1	4.94e-12	0.141103	0.918	0.835	7.98e-08	0	-0.141103
UBE3A	4.96e-12	0.144984	0.75	0.594	8e-08	0	-0.144984
IPO9	5.07e-12	0.131814	0.531	0.369	8.18e-08	0	-0.131814
DDX18	5.09e-12	0.136618	0.709	0.557	8.22e-08	0	-0.136618
FAR1	5.6e-12	0.123192	0.45	0.29	9.04e-08	0	-0.123192
GRN	5.75e-12	-0.208049	0.629	0.704	9.28e-08	0	0.208049
KIF15	5.94e-12	0.141018	0.446	0.292	9.59e-08	0	-0.141018
ALYREF	6.32e-12	0.149024	0.88	0.77	1.02e-07	0	-0.149024
GPX4	6.58e-12	-0.140969	0.984	0.981	1.06e-07	0	0.140969
C6orf52	7.4e-12	0.121188	0.594	0.419	1.19e-07	0	-0.121188
GAPVD1	7.45e-12	0.119046	0.466	0.305	1.2e-07	0	-0.119046
MPP5	7.5e-12	0.11427	0.476	0.317	1.21e-07	0	-0.11427
GNPNAT1	7.91e-12	0.145281	0.699	0.542	1.28e-07	0	-0.145281
C9orf40	8.16e-12	0.139034	0.718	0.535	1.32e-07	0	-0.139034
S100A6	8.22e-12	-0.171625	1	1	1.33e-07	0	0.171625
NT5DC3	8.38e-12	0.0899111	0.323	0.18	1.35e-07	0	-0.0899111
AOX1	8.52e-12	0.0971818	0.272	0.145	1.37e-07	0	-0.0971818
DDB1	8.75e-12	0.134962	0.657	0.468	1.41e-07	0	-0.134962
MRPS36	8.9e-12	-0.167964	0.761	0.817	1.44e-07	0	0.167964
RCAN1	8.91e-12	0.173272	0.609	0.459	1.44e-07	0	-0.173272
BICD1	9.64e-12	0.0924441	0.267	0.14	1.56e-07	0	-0.0924441
PIBF1	9.67e-12	0.095328	0.387	0.234	1.56e-07	0	-0.095328
KHSRP	9.91e-12	0.143558	0.655	0.497	1.6e-07	0	-0.143558
IGFBP6	1.02e-11	-0.208647	0.495	0.602	1.65e-07	0	0.208647
TAGLN2	1.02e-11	-0.183568	0.914	0.923	1.65e-07	0	0.183568
SETX	1.07e-11	0.109882	0.49	0.319	1.73e-07	0	-0.109882
FBXO28	1.08e-11	0.0835311	0.353	0.204	1.74e-07	0	-0.0835311
MYO6	1.11e-11	0.146325	0.698	0.556	1.79e-07	0	-0.146325
CANX	1.11e-11	0.138916	0.969	0.93	1.79e-07	0	-0.138916
ANXA5	1.13e-11	-0.117428	0.992	0.985	1.82e-07	0	0.117428
LRP5	1.13e-11	-0.194168	0.248	0.367	1.82e-07	0	0.194168
FANCM	1.15e-11	0.0827449	0.213	0.101	1.85e-07	0	-0.0827449
CAMSAP1	1.19e-11	0.0924421	0.274	0.148	1.92e-07	0	-0.0924421
PSMD5	1.19e-11	0.104559	0.404	0.255	1.92e-07	0	-0.104559
INPP4B	1.22e-11	0.102066	0.319	0.181	1.97e-07	0	-0.102066
USP7	1.22e-11	0.143331	0.592	0.435	1.98e-07	0	-0.143331
RPL22L1	1.3e-11	0.245711	0.821	0.718	2.1e-07	0	-0.245711
ADK	1.32e-11	0.141814	0.839	0.716	2.13e-07	0	-0.141814
GLS	1.35e-11	0.131214	0.611	0.445	2.18e-07	0	-0.131214
FNBP1L	1.35e-11	0.120954	0.488	0.329	2.19e-07	0	-0.120954
NUP54	1.37e-11	0.138611	0.572	0.405	2.21e-07	0	-0.138611
ARPC1A	1.4e-11	-0.163555	0.891	0.887	2.26e-07	0	0.163555
ASH1L	1.5e-11	0.161128	0.639	0.473	2.42e-07	0	-0.161128
CIT	1.52e-11	0.114218	0.391	0.246	2.45e-07	0	-0.114218
PRR11	1.52e-11	0.158631	0.572	0.404	2.45e-07	0	-0.158631
CCDC68	1.55e-11	0.0926263	0.369	0.224	2.5e-07	0	-0.0926263
CSE1L	1.55e-11	0.154499	0.769	0.623	2.5e-07	0	-0.154499
USP15	1.64e-11	0.12845	0.57	0.397	2.65e-07	0	-0.12845
NOM1	1.64e-11	0.122833	0.614	0.443	2.65e-07	0	-0.122833
PYGL	1.89e-11	0.140799	0.512	0.36	3.06e-07	0	-0.140799
TMED9	1.92e-11	-0.166208	0.93	0.932	3.11e-07	0	0.166208
MYDGF	1.94e-11	-0.164277	0.937	0.927	3.14e-07	0	0.164277
IMPDH2	2.02e-11	0.144116	0.886	0.789	3.26e-07	0	-0.144116
CEP290	2.05e-11	0.148884	0.607	0.446	3.3e-07	0	-0.148884
EBNA1BP2	2.13e-11	0.14395	0.956	0.909	3.44e-07	0	-0.14395
ERLIN1	2.19e-11	0.134642	0.45	0.301	3.54e-07	0	-0.134642
RRP1B	2.47e-11	0.137684	0.618	0.457	3.99e-07	0	-0.137684
CHD9	2.71e-11	0.106651	0.633	0.45	4.37e-07	0	-0.106651
GCFC2	2.78e-11	0.0911806	0.375	0.229	4.48e-07	0	-0.0911806
SUCO	2.87e-11	0.147773	0.761	0.616	4.64e-07	0	-0.147773
FST	2.91e-11	0.230959	0.572	0.414	4.69e-07	0	-0.230959
UBR5	2.92e-11	0.133391	0.588	0.424	4.72e-07	0	-0.133391
STIL	2.97e-11	0.108085	0.353	0.21	4.79e-07	0	-0.108085
SPIRE1	2.99e-11	0.152634	0.663	0.499	4.82e-07	0	-0.152634
EPS15L1	2.99e-11	0.121193	0.311	0.18	4.83e-07	0	-0.121193
AC118549.1	3.08e-11	0.10697	0.57	0.394	4.97e-07	0	-0.10697
MANF	3.09e-11	-0.214113	0.795	0.837	4.98e-07	0	0.214113
FKBP2	3.1e-11	-0.162902	0.911	0.907	5.01e-07	0	0.162902
TOMM20	3.16e-11	0.130647	0.97	0.94	5.09e-07	0	-0.130647
TIMM17A	3.22e-11	0.143745	0.833	0.69	5.19e-07	0	-0.143745
SMAD5	3.35e-11	0.130579	0.59	0.416	5.4e-07	0	-0.130579
EDEM3	3.36e-11	0.119229	0.393	0.243	5.42e-07	0	-0.119229
DESI2	3.42e-11	0.14442	0.692	0.549	5.52e-07	0	-0.14442
CYLD	3.44e-11	0.12508	0.454	0.307	5.55e-07	0	-0.12508
SPDL1	3.5e-11	0.190079	0.599	0.457	5.65e-07	0	-0.190079
SLC25A3	3.6e-11	0.103018	0.997	0.99	5.81e-07	0	-0.103018
TMEM163	3.63e-11	-0.0885418	0.025	0.105	5.86e-07	0	0.0885418
TXN	3.64e-11	0.0947701	0.995	0.997	5.87e-07	0	-0.0947701
CTNNA1	3.71e-11	0.143636	0.948	0.864	5.99e-07	0	-0.143636
CDC123	3.88e-11	0.13589	0.871	0.77	6.27e-07	0	-0.13589
ALMS1	3.94e-11	0.0880255	0.211	0.105	6.36e-07	0	-0.0880255
MRPL4	4.05e-11	0.123271	0.851	0.714	6.53e-07	0	-0.123271
MDFIC	4.15e-11	0.0955396	0.319	0.188	6.7e-07	0	-0.0955396
JADE1	4.31e-11	0.114726	0.42	0.269	6.95e-07	0	-0.114726
PGRMC2	4.31e-11	0.14608	0.666	0.512	6.96e-07	0	-0.14608
CGAS	4.75e-11	0.158707	0.607	0.449	7.67e-07	0	-0.158707
CPA4	4.83e-11	0.067293	0.152	0.062	7.8e-07	0	-0.067293
ATP10D	4.89e-11	0.104245	0.516	0.349	7.89e-07	0	-0.104245
FANCE	4.92e-11	0.0896422	0.234	0.122	7.94e-07	0	-0.0896422
FIS1	4.93e-11	-0.182669	0.733	0.788	7.95e-07	0	0.182669
CDK2AP2	5.02e-11	-0.192349	0.476	0.565	8.1e-07	0	0.192349
RNF181	5.02e-11	-0.166557	0.746	0.784	8.11e-07	0	0.166557
USP14	5.09e-11	0.158198	0.907	0.82	8.22e-07	0	-0.158198
AREG	5.13e-11	-0.413444	0.804	0.848	8.28e-07	0	0.413444
SVIP	5.25e-11	0.110136	0.464	0.303	8.47e-07	0	-0.110136
MORC4	5.33e-11	-0.205668	0.769	0.805	8.6e-07	0	0.205668
MYBL1	5.34e-11	0.123662	0.473	0.319	8.62e-07	0	-0.123662
LSM14A	5.37e-11	0.138562	0.726	0.568	8.66e-07	0	-0.138562
TCEAL3	5.43e-11	-0.178097	0.677	0.734	8.77e-07	0	0.178097
NOC3L	5.9e-11	0.122937	0.569	0.409	9.52e-07	0	-0.122937
AZIN1	5.92e-11	0.130494	0.554	0.397	9.55e-07	0	-0.130494
EIF2AK1	5.93e-11	0.123787	0.609	0.445	9.58e-07	0	-0.123787
TCHP	6.02e-11	0.122784	0.602	0.45	9.72e-07	0	-0.122784
FER	6.58e-11	0.0978352	0.434	0.285	1.06e-06	0	-0.0978352
ZNF451	6.62e-11	0.112708	0.491	0.338	1.07e-06	0	-0.112708
BCLAF1	6.71e-11	0.136885	0.859	0.756	1.08e-06	0	-0.136885
FMN1	6.66e-11	0.123076	0.398	0.255	1.08e-06	0	-0.123076
HBS1L	6.95e-11	0.126194	0.525	0.378	1.12e-06	0	-0.126194
USP10	7.1e-11	0.138767	0.599	0.441	1.15e-06	0	-0.138767
H2AFJ	7.17e-11	-0.199169	0.735	0.778	1.16e-06	0	0.199169
NUF2	7.24e-11	0.170195	0.689	0.523	1.17e-06	0	-0.170195
BAG2	8.22e-11	0.135337	0.684	0.523	1.33e-06	0	-0.135337
GMPS	8.44e-11	0.149984	0.758	0.606	1.36e-06	0	-0.149984
FKBP4	9.2e-11	0.157209	0.632	0.48	1.49e-06	0	-0.157209
SLAIN2	9.35e-11	0.138003	0.601	0.455	1.51e-06	0	-0.138003
STARD7	9.5e-11	0.132649	0.558	0.408	1.53e-06	0	-0.132649
HMGB2	9.56e-11	0.219584	0.845	0.732	1.54e-06	0	-0.219584
EGFR	9.73e-11	0.15212	0.77	0.639	1.57e-06	0	-0.15212
EFTUD2	9.96e-11	0.119244	0.492	0.337	1.61e-06	0	-0.119244
OXSR1	9.99e-11	0.139325	0.792	0.652	1.61e-06	0	-0.139325
CSRP2	1.04e-10	0.178903	0.77	0.618	1.67e-06	0	-0.178903
FOS	1.05e-10	0.276367	0.863	0.817	1.69e-06	0	-0.276367
SDC4	1.05e-10	-0.204063	0.421	0.512	1.69e-06	0	0.204063
SBNO1	1.04e-10	0.145484	0.841	0.723	1.69e-06	0	-0.145484
S100A13	1.05e-10	-0.18847	0.869	0.884	1.7e-06	0	0.18847
STX10	1.09e-10	0.118115	0.863	0.709	1.76e-06	0	-0.118115
SERTAD4-AS1	1.13e-10	0.107977	0.523	0.358	1.82e-06	0	-0.107977
PARG	1.13e-10	0.125582	0.415	0.277	1.83e-06	0	-0.125582
SRSF2	1.14e-10	0.118409	0.945	0.899	1.84e-06	0	-0.118409
MASTL	1.15e-10	0.149193	0.458	0.31	1.85e-06	0	-0.149193
AP1M1	1.18e-10	0.130737	0.506	0.357	1.9e-06	0	-0.130737
UBR2	1.27e-10	0.13458	0.607	0.451	2.05e-06	0	-0.13458
PITPNB	1.3e-10	0.141307	0.778	0.619	2.09e-06	0	-0.141307
EXT1	1.31e-10	0.137744	0.748	0.603	2.11e-06	0	-0.137744
TBC1D9	1.3e-10	0.085695	0.228	0.116	2.11e-06	0	-0.085695
FRAS1	1.35e-10	0.059158	0.133	0.051	2.17e-06	0	-0.059158
SOAT1	1.37e-10	0.109412	0.404	0.254	2.21e-06	0	-0.109412
NUP98	1.41e-10	0.0912005	0.469	0.309	2.28e-06	0	-0.0912005
ANKRD50	1.42e-10	0.0958182	0.286	0.162	2.28e-06	0	-0.0958182
DDX21	1.42e-10	0.13835	0.865	0.762	2.29e-06	0	-0.13835
BMP4	1.54e-10	-0.243258	0.469	0.56	2.49e-06	0	0.243258
NUP37	1.56e-10	0.141049	0.673	0.529	2.51e-06	0	-0.141049
HHIP-AS1	1.62e-10	0.100056	0.341	0.211	2.62e-06	0	-0.100056
SRRT	1.68e-10	0.132591	0.648	0.494	2.71e-06	0	-0.132591
MTRNR2L12	1.69e-10	0.16091	0.865	0.756	2.73e-06	0	-0.16091
TEAD1	1.82e-10	0.12847	0.739	0.604	2.93e-06	0	-0.12847
TEX10	1.82e-10	0.0938226	0.286	0.163	2.94e-06	0	-0.0938226
LCOR	1.87e-10	0.119154	0.601	0.449	3.02e-06	0	-0.119154
FGD6	1.97e-10	0.0839473	0.264	0.145	3.17e-06	0	-0.0839473
LINP1	1.98e-10	0.122197	0.523	0.368	3.19e-06	0	-0.122197
DAP	2.24e-10	-0.202823	0.754	0.784	3.61e-06	0	0.202823
ORC1	2.24e-10	0.0619331	0.149	0.062	3.62e-06	0	-0.0619331
C12orf75	2.26e-10	0.120146	0.959	0.917	3.64e-06	0	-0.120146
RBM12B	2.26e-10	0.0663189	0.269	0.146	3.64e-06	0	-0.0663189
LY6E	2.33e-10	-0.202371	0.488	0.563	3.76e-06	0	0.202371
GPN3	2.35e-10	0.127712	0.88	0.779	3.79e-06	0	-0.127712
C19orf48	2.37e-10	0.120635	0.618	0.44	3.83e-06	0	-0.120635
BRCA1	2.42e-10	0.115112	0.39	0.248	3.9e-06	0	-0.115112
CAPRIN2	2.54e-10	0.102082	0.406	0.262	4.11e-06	0	-0.102082
NEIL3	2.57e-10	0.0930943	0.241	0.128	4.15e-06	0	-0.0930943
POLR1A	2.58e-10	0.0914631	0.226	0.118	4.16e-06	0	-0.0914631
B3GALNT2	2.58e-10	0.0871482	0.298	0.17	4.17e-06	0	-0.0871482
LAMC1	2.59e-10	0.115279	0.529	0.37	4.18e-06	0	-0.115279
TOR1AIP2	2.62e-10	0.121353	0.744	0.593	4.23e-06	0	-0.121353
ATP11B	2.67e-10	0.0953272	0.323	0.195	4.32e-06	0	-0.0953272
TOMM70	2.73e-10	0.118007	0.542	0.397	4.41e-06	0	-0.118007
PICALM	2.82e-10	0.120191	0.503	0.35	4.56e-06	0	-0.120191
SOCS2	2.87e-10	0.160558	0.565	0.424	4.63e-06	0	-0.160558
RBM25	2.89e-10	0.125753	0.914	0.812	4.67e-06	0	-0.125753
ANAPC7	2.91e-10	0.107971	0.518	0.367	4.69e-06	0	-0.107971
CKS1B	2.94e-10	0.135968	0.962	0.866	4.74e-06	0	-0.135968
KIAA1109	2.98e-10	0.115271	0.397	0.256	4.81e-06	0	-0.115271
ADAMTS12	3.01e-10	0.0764678	0.3	0.172	4.86e-06	0	-0.0764678
GNPDA1	3.02e-10	0.131928	0.662	0.519	4.88e-06	0	-0.131928
CYP20A1	3.05e-10	0.113346	0.518	0.354	4.91e-06	0	-0.113346
FLII	3.08e-10	0.118466	0.722	0.57	4.98e-06	0	-0.118466
TJP1	3.12e-10	0.128635	0.774	0.659	5.04e-06	0	-0.128635
PHIP	3.43e-10	0.12129	0.621	0.467	5.53e-06	0	-0.12129
DKC1	3.44e-10	0.136532	0.836	0.699	5.55e-06	0	-0.136532
GRSF1	3.47e-10	0.132208	0.695	0.542	5.6e-06	0	-0.132208
ARID1A	3.48e-10	0.117061	0.534	0.391	5.62e-06	0	-0.117061
RFK	3.52e-10	0.124257	0.691	0.545	5.67e-06	0	-0.124257
ERCC6L2	3.78e-10	0.117375	0.371	0.239	6.11e-06	0	-0.117375
CDKAL1	3.84e-10	0.0790969	0.3	0.172	6.19e-06	0	-0.0790969
FABP5	4.26e-10	0.171899	0.729	0.604	6.87e-06	0	-0.171899
PDLIM4	4.3e-10	-0.165141	0.431	0.534	6.94e-06	0	0.165141
SMARCA1	4.41e-10	0.133657	0.866	0.768	7.12e-06	0	-0.133657
MCM6	4.42e-10	0.104696	0.32	0.195	7.13e-06	0	-0.104696
YLPM1	4.44e-10	0.11174	0.44	0.295	7.17e-06	0	-0.11174
TPT1	4.5e-10	-0.0943514	1	1	7.27e-06	0	0.0943514
ELK3	4.67e-10	0.126366	0.699	0.562	7.54e-06	0	-0.126366
NAV3	4.69e-10	0.111848	0.331	0.203	7.56e-06	0	-0.111848
RPL35A	4.88e-10	-0.109981	0.997	0.997	7.87e-06	0	0.109981
RAB8A	5.01e-10	0.119665	0.912	0.804	8.09e-06	0	-0.119665
HMGB3	5.17e-10	-0.256796	0.787	0.808	8.34e-06	0	0.256796
NKTR	5.17e-10	0.131403	0.746	0.603	8.34e-06	0	-0.131403
RARRES3	5.2e-10	-0.173136	0.068	0.164	8.38e-06	0	0.173136
NUDT5	5.21e-10	0.142221	0.877	0.78	8.41e-06	0	-0.142221
UBP1	5.23e-10	0.067453	0.297	0.169	8.44e-06	0	-0.067453
ATF7IP	5.24e-10	0.0913672	0.404	0.261	8.45e-06	0	-0.0913672
DAP3	5.31e-10	0.130662	0.722	0.583	8.57e-06	0	-0.130662
APLP2	5.36e-10	-0.200358	0.959	0.946	8.65e-06	0	0.200358
PDLIM1	5.41e-10	-0.196532	0.725	0.754	8.74e-06	0	0.196532
RPL22	5.44e-10	-0.120908	0.989	0.991	8.78e-06	0	0.120908
CASP8AP2	5.59e-10	0.128494	0.475	0.33	9.03e-06	0	-0.128494
TIPRL	5.62e-10	0.131816	0.865	0.76	9.08e-06	0	-0.131816
SEPT7	5.68e-10	0.0980539	0.989	0.981	9.17e-06	0	-0.0980539
CLEC2D	5.84e-10	0.066991	0.186	0.09	9.43e-06	0	-0.066991
HNRNPDL	5.93e-10	0.129076	0.962	0.925	9.57e-06	0	-0.129076
HIST1H3B	6.03e-10	0.100901	0.227	0.123	9.73e-06	0	-0.100901
HAUS6	6.07e-10	0.122209	0.427	0.286	9.8e-06	0	-0.122209
NDUFB4	6.08e-10	-0.163955	0.85	0.843	9.82e-06	0	0.163955
AKAP11	6.11e-10	0.0881389	0.428	0.274	9.86e-06	0	-0.0881389
ANAPC16	6.35e-10	-0.164553	0.839	0.835	1.02e-05	0	0.164553
PRPF3	6.32e-10	0.0985346	0.406	0.261	1.02e-05	0	-0.0985346
LMAN2	6.41e-10	-0.177644	0.8	0.812	1.03e-05	0	0.177644
LRR1	6.36e-10	0.139875	0.746	0.62	1.03e-05	0	-0.139875
MT-CO1	6.42e-10	-0.1072	0.993	0.997	1.04e-05	0	0.1072
ZG16B	6.42e-10	-0.103281	0.045	0.128	1.04e-05	0	0.103281
DCBLD2	6.52e-10	0.134746	0.947	0.878	1.05e-05	0	-0.134746
BCAT1	6.56e-10	0.127775	0.555	0.407	1.06e-05	0	-0.127775
UBTF	6.59e-10	0.131161	0.673	0.538	1.06e-05	0	-0.131161
TOP3A	6.86e-10	0.0868583	0.279	0.163	1.11e-05	0	-0.0868583
FAM208A	6.93e-10	0.0892436	0.576	0.412	1.12e-05	0	-0.0892436
FNBP1	7.21e-10	0.122916	0.653	0.499	1.16e-05	0	-0.122916
MMP24OS	7.25e-10	-0.181689	0.689	0.749	1.17e-05	0	0.181689
E2F8	7.37e-10	0.0884729	0.323	0.194	1.19e-05	0	-0.0884729
MELK	7.35e-10	0.13143	0.543	0.393	1.19e-05	0	-0.13143
ARPC2	7.48e-10	-0.113411	0.984	0.987	1.21e-05	0	0.113411
NAA50	7.55e-10	0.132087	0.67	0.515	1.22e-05	0	-0.132087
OSBPL3	7.77e-10	0.0900232	0.332	0.205	1.25e-05	0	-0.0900232
VPS13B	7.88e-10	0.0805759	0.219	0.115	1.27e-05	0	-0.0805759
MAP3K20	7.99e-10	0.129852	0.7	0.547	1.29e-05	0	-0.129852
NDUFS8	8.02e-10	-0.15398	0.933	0.922	1.29e-05	0	0.15398
SLC9A3R2	7.97e-10	-0.198987	0.91	0.886	1.29e-05	0	0.198987
S100A4	8.03e-10	-0.403308	0.956	0.919	1.3e-05	0	0.403308
MYO1B	8.19e-10	0.103985	0.464	0.315	1.32e-05	0	-0.103985
WWC1	8.17e-10	0.0566641	0.256	0.138	1.32e-05	0	-0.0566641
CCDC80	8.31e-10	0.0579732	0.264	0.145	1.34e-05	0	-0.0579732
PSMA4	8.53e-10	-0.148277	0.934	0.919	1.38e-05	0	0.148277
DDX50	8.64e-10	0.128693	0.646	0.492	1.4e-05	0	-0.128693
TFAM	9.02e-10	0.132082	0.836	0.693	1.46e-05	0	-0.132082
CCNE2	9.16e-10	0.10351	0.224	0.119	1.48e-05	0	-0.10351
C12orf57	9.21e-10	-0.192722	0.625	0.688	1.49e-05	0	0.192722
MAP3K4	9.64e-10	0.0863558	0.289	0.167	1.56e-05	0	-0.0863558
TRIM25	9.72e-10	0.121029	0.553	0.405	1.57e-05	0	-0.121029
NEPRO	9.76e-10	0.0764756	0.364	0.221	1.58e-05	0	-0.0764756
NTMT1	9.91e-10	0.116981	0.819	0.68	1.6e-05	0	-0.116981
ATP5PD	1e-09	-0.142745	0.854	0.867	1.62e-05	0	0.142745
NEAT1	1.01e-09	-0.337522	0.944	0.932	1.63e-05	0	0.337522
FAM136A	1.02e-09	0.139061	0.867	0.773	1.65e-05	0	-0.139061
CDC14B	1.03e-09	0.0756244	0.268	0.153	1.66e-05	0	-0.0756244
ARPC3	1.07e-09	-0.101073	0.995	0.993	1.72e-05	0	0.101073
DTWD1	1.07e-09	0.125704	0.454	0.316	1.73e-05	0	-0.125704
C12orf4	1.09e-09	0.0842696	0.241	0.132	1.76e-05	0	-0.0842696
IER2	1.1e-09	0.125242	0.934	0.849	1.77e-05	0	-0.125242
KAT7	1.11e-09	0.0920127	0.394	0.258	1.79e-05	0	-0.0920127
MARK3	1.12e-09	0.116634	0.594	0.446	1.81e-05	0	-0.116634
BDNF	1.16e-09	0.118052	0.382	0.251	1.88e-05	0	-0.118052
ODF2	1.18e-09	0.0965098	0.328	0.203	1.9e-05	0	-0.0965098
PEA15	1.19e-09	0.116166	0.508	0.35	1.92e-05	0	-0.116166
ATP6V0E1	1.2e-09	-0.138669	0.947	0.946	1.93e-05	0	0.138669
SPTLC2	1.27e-09	0.113493	0.48	0.335	2.05e-05	0	-0.113493
PAK1IP1	1.31e-09	0.135466	0.74	0.608	2.11e-05	0	-0.135466
ZBTB41	1.31e-09	0.100541	0.319	0.193	2.12e-05	0	-0.100541
HTATSF1	1.35e-09	0.126116	0.824	0.701	2.18e-05	0	-0.126116
UBQLN1	1.37e-09	0.105523	0.598	0.441	2.21e-05	0	-0.105523
UTP14A	1.42e-09	0.126207	0.584	0.441	2.29e-05	0	-0.126207
NOX5	1.48e-09	-0.230277	0.085	0.179	2.39e-05	0	0.230277
DDX54	1.56e-09	0.117558	0.673	0.516	2.51e-05	0	-0.117558
PPP2CA	1.56e-09	0.136904	0.826	0.696	2.52e-05	0	-0.136904
WASHC4	1.59e-09	0.117797	0.551	0.404	2.57e-05	0	-0.117797
CTTN	1.6e-09	-0.181167	0.599	0.651	2.58e-05	0	0.181167
MGAT4B	1.61e-09	-0.168419	0.639	0.704	2.59e-05	0	0.168419
CEP192	1.61e-09	0.103799	0.375	0.242	2.6e-05	0	-0.103799
RAPH1	1.63e-09	0.0880123	0.326	0.204	2.63e-05	0	-0.0880123
TOP2A	1.67e-09	0.232973	0.758	0.613	2.7e-05	0	-0.232973
AGO3	1.68e-09	0.0712011	0.328	0.201	2.71e-05	0	-0.0712011
UHRF1BP1	1.71e-09	0.0674355	0.193	0.098	2.76e-05	0	-0.0674355
EIF2AK4	1.75e-09	0.116545	0.833	0.698	2.82e-05	0	-0.116545
ZMYND11	1.76e-09	0.102355	0.458	0.315	2.85e-05	0	-0.102355
UBR7	1.81e-09	0.0718823	0.302	0.177	2.92e-05	0	-0.0718823
CAP2	1.83e-09	0.130663	0.576	0.436	2.95e-05	0	-0.130663
DNTTIP2	1.83e-09	0.151981	0.863	0.756	2.96e-05	0	-0.151981
VARS	1.85e-09	0.112268	0.551	0.409	2.98e-05	0	-0.112268
SELENOI	1.85e-09	0.0746374	0.268	0.153	2.99e-05	0	-0.0746374
HECTD1	1.86e-09	0.133654	0.705	0.552	3.01e-05	0	-0.133654
SNX16	1.87e-09	0.0721718	0.224	0.122	3.02e-05	0	-0.0721718
RIOX2	1.88e-09	0.0869789	0.43	0.291	3.04e-05	0	-0.0869789
GOLGA4	1.94e-09	0.120887	0.958	0.896	3.13e-05	0	-0.120887
ZFYVE16	1.95e-09	0.104579	0.524	0.38	3.15e-05	0	-0.104579
AFF4	1.96e-09	0.1346	0.735	0.582	3.16e-05	0	-0.1346
LARP4B	1.99e-09	0.0930361	0.415	0.267	3.21e-05	0	-0.0930361
GCSH	2e-09	0.126846	0.777	0.638	3.23e-05	0	-0.126846
FRMD6	2.05e-09	0.14023	0.75	0.615	3.3e-05	0	-0.14023
INO80C	2.08e-09	-0.174166	0.635	0.694	3.36e-05	0	0.174166
VMP1	2.11e-09	-0.21638	0.811	0.828	3.4e-05	0	0.21638
HAUS8	2.11e-09	0.118998	0.523	0.38	3.4e-05	0	-0.118998
MED1	2.11e-09	0.100794	0.46	0.311	3.41e-05	0	-0.100794
CAVIN2	2.13e-09	0.13224	0.48	0.335	3.44e-05	0	-0.13224
MRPL14	2.15e-09	0.096159	0.982	0.953	3.48e-05	0	-0.096159
NPTN	2.2e-09	-0.173521	0.387	0.485	3.56e-05	0	0.173521
CDT1	2.22e-09	0.092985	0.412	0.267	3.58e-05	0	-0.092985
POGK	2.23e-09	0.0841466	0.32	0.199	3.61e-05	0	-0.0841466
PHF19	2.27e-09	0.118135	0.83	0.708	3.66e-05	0	-0.118135
SPEN	2.31e-09	0.118457	0.517	0.386	3.73e-05	0	-0.118457
MT-ND5	2.42e-09	0.102197	0.988	0.982	3.9e-05	0	-0.102197
SRSF1	2.5e-09	0.114611	0.659	0.511	4.04e-05	0	-0.114611
G6PD	2.55e-09	-0.152915	0.301	0.408	4.12e-05	0	0.152915
ZNF562	2.57e-09	0.0717633	0.269	0.156	4.14e-05	0	-0.0717633
NCAPD2	2.59e-09	0.0956844	0.461	0.311	4.19e-05	0	-0.0956844
BOP 1.00	2.67e-09	0.109714	0.642	0.482	4.31e-05	0	-0.109714
TROVE2	2.68e-09	0.115473	0.714	0.568	4.32e-05	0	-0.115473
GPATCH4	2.79e-09	0.136446	0.616	0.478	4.5e-05	0	-0.136446
BCAS2	2.84e-09	0.129639	0.848	0.723	4.58e-05	0	-0.129639
PALLD	2.88e-09	0.127966	0.689	0.559	4.65e-05	0	-0.127966
TRDMT1	3e-09	0.0692779	0.264	0.154	4.85e-05	0	-0.0692779
INSIG1	3.02e-09	-0.225682	0.683	0.731	4.88e-05	0	0.225682
NEK7	3.06e-09	0.0960211	0.454	0.316	4.94e-05	0	-0.0960211
ZNF146	3.07e-09	0.0933575	0.453	0.309	4.96e-05	0	-0.0933575
FZD6	3.11e-09	0.0960401	0.439	0.303	5.03e-05	0	-0.0960401
ELOB	3.16e-09	-0.137018	0.951	0.949	5.09e-05	0	0.137018
DIS3	3.17e-09	0.128136	0.551	0.41	5.11e-05	0	-0.128136
PFDN5	3.16e-09	-0.12047	0.981	0.977	5.11e-05	0	0.12047
CCDC124	3.18e-09	0.118534	0.896	0.788	5.14e-05	0	-0.118534
ARPC4	3.21e-09	-0.148775	0.766	0.795	5.18e-05	0	0.148775
SOD3	3.22e-09	-0.126145	0.148	0.253	5.19e-05	0	0.126145
ZFC3H1	3.22e-09	0.10362	0.58	0.424	5.19e-05	0	-0.10362
NUP155	3.26e-09	0.105503	0.431	0.296	5.25e-05	0	-0.105503
GINS2	3.28e-09	0.107963	0.439	0.298	5.29e-05	0	-0.107963
GTF3C1	3.47e-09	0.0831178	0.309	0.187	5.6e-05	0	-0.0831178
USP37	3.55e-09	0.0799195	0.223	0.124	5.73e-05	0	-0.0799195
MYL12A	3.56e-09	-0.118255	0.988	0.983	5.74e-05	0	0.118255
SH3RF1	3.68e-09	0.0812932	0.371	0.241	5.94e-05	0	-0.0812932
FJX1	3.69e-09	0.112361	0.506	0.356	5.96e-05	0	-0.112361
HEATR3	3.7e-09	0.0605341	0.231	0.128	5.97e-05	0	-0.0605341
ATP5PB	3.71e-09	0.106455	0.938	0.872	5.99e-05	0	-0.106455
CDCA7	3.73e-09	0.0923574	0.25	0.141	6.02e-05	0	-0.0923574
CEP57L1	3.77e-09	0.0841042	0.343	0.218	6.08e-05	0	-0.0841042
UQCRQ	3.77e-09	-0.132089	0.911	0.899	6.08e-05	0	0.132089
XPOT	3.86e-09	0.097701	0.483	0.342	6.23e-05	0	-0.097701
LRRFIP2	3.87e-09	0.12047	0.724	0.602	6.25e-05	0	-0.12047
ZNF330	3.9e-09	0.0921872	0.494	0.348	6.3e-05	0	-0.0921872
PWWP2A	3.92e-09	0.0955373	0.461	0.315	6.32e-05	0	-0.0955373
PRRC2A	3.94e-09	0.123101	0.657	0.51	6.36e-05	0	-0.123101
ZNF518B	4e-09	0.056324	0.119	0.048	6.46e-05	0	-0.056324
ARPC5L	4.03e-09	0.123004	0.885	0.783	6.5e-05	0	-0.123004
HDLBP	4.08e-09	0.12431	0.863	0.729	6.59e-05	0	-0.12431
TBC1D14	4.12e-09	0.0650489	0.201	0.105	6.64e-05	0	-0.0650489
SDAD1	4.11e-09	0.128429	0.603	0.454	6.64e-05	0	-0.128429
CARM1	4.32e-09	0.0683855	0.361	0.233	6.98e-05	0	-0.0683855
CPLANE1	4.34e-09	0.0916034	0.267	0.157	7.01e-05	0	-0.0916034
LRIG2	4.35e-09	0.0571575	0.157	0.074	7.03e-05	0	-0.0571575
GSN	4.37e-09	-0.177444	0.345	0.456	7.06e-05	0	0.177444
ADI1	4.44e-09	0.124334	0.929	0.851	7.16e-05	0	-0.124334
MIEN1	4.52e-09	-0.135298	0.564	0.646	7.29e-05	0	0.135298
PDCL3	4.55e-09	0.100101	0.803	0.65	7.34e-05	0	-0.100101
AHNAK	4.59e-09	0.127633	0.966	0.919	7.4e-05	0	-0.127633
CENPO	4.62e-09	0.0664467	0.219	0.12	7.45e-05	0	-0.0664467
MT1E	4.9e-09	0.159401	0.87	0.764	7.91e-05	0	-0.159401
CAPN1	4.93e-09	-0.161574	0.419	0.509	7.96e-05	0	0.161574
PKN2	5.16e-09	0.119153	0.717	0.562	8.32e-05	0	-0.119153
UHRF2	5.16e-09	0.0827969	0.204	0.109	8.33e-05	0	-0.0827969
TNKS2	5.28e-09	0.0842621	0.451	0.308	8.53e-05	0	-0.0842621
S100A3	5.31e-09	-0.155728	0.293	0.398	8.57e-05	0	0.155728
TRAM2	5.34e-09	0.108737	0.555	0.403	8.62e-05	0	-0.108737
ITM2B	5.39e-09	-0.194168	0.867	0.881	8.71e-05	0	0.194168
AIDA	5.41e-09	0.124415	0.661	0.508	8.72e-05	0	-0.124415
RPA2	5.52e-09	0.112993	0.596	0.446	8.91e-05	0	-0.112993
SMC3	5.54e-09	0.123043	0.958	0.902	8.95e-05	0	-0.123043
BAZ1A	5.72e-09	0.121146	0.725	0.589	9.24e-05	0	-0.121146
PDIA6	5.73e-09	-0.202863	0.966	0.95	9.24e-05	0	0.202863
COMMD3	5.75e-09	-0.169203	0.83	0.837	9.28e-05	0	0.169203
ANXA3	5.89e-09	0.116224	0.945	0.89	9.5e-05	0	-0.116224
MYO19	5.99e-09	0.111065	0.518	0.371	9.67e-05	0	-0.111065
LDHB	6.09e-09	0.0882595	0.992	0.984	9.83e-05	0	-0.0882595
GGCT	6.11e-09	0.11016	0.722	0.568	9.85e-05	0	-0.11016
INTS8	6.16e-09	0.0808006	0.202	0.107	9.94e-05	0	-0.0808006
POLR3G	6.17e-09	0.106774	0.506	0.367	9.95e-05	0	-0.106774
ATIC	6.18e-09	0.107624	0.629	0.474	9.98e-05	0	-0.107624
STK40	6.32e-09	0.0846781	0.443	0.307	0.000102043	0	-0.0846781
XPNPEP3	6.4e-09	0.0615395	0.204	0.107	0.000103324	0	-0.0615395
UCK2	6.42e-09	0.0851658	0.405	0.266	0.000103584	0	-0.0851658
CENPC	6.44e-09	0.10759	0.547	0.398	0.00010393	0	-0.10759
TMX1	6.76e-09	0.124206	0.859	0.742	0.000109127	0	-0.124206
FANCA	6.81e-09	0.0772931	0.279	0.169	0.000109859	0	-0.0772931
MYO5A	6.91e-09	0.0820362	0.302	0.186	0.0001116	0	-0.0820362
VRK1	7e-09	0.123103	0.646	0.492	0.000113042	0	-0.123103
ERC1	7.06e-09	0.106672	0.454	0.318	0.000113969	0	-0.106672
RPS21	7.15e-09	-0.104912	0.989	0.981	0.000115425	0	0.104912
ASXL1	7.16e-09	0.132493	0.75	0.603	0.00011554	0	-0.132493
HERC4	7.21e-09	0.120843	0.569	0.435	0.000116442	0	-0.120843
PARPBP	7.24e-09	0.0866376	0.506	0.359	0.000116853	0	-0.0866376
GARS	7.26e-09	0.121247	0.862	0.74	0.000117132	0	-0.121247
NOP10	7.29e-09	-0.134822	0.878	0.89	0.000117665	0	0.134822
FIBP	7.3e-09	-0.132779	0.867	0.861	0.000117808	0	0.132779
AKR1A1	7.33e-09	-0.154456	0.491	0.571	0.000118285	0	0.154456
RBM12	7.49e-09	0.0983375	0.453	0.318	0.00012082	0	-0.0983375
SELENOH	7.61e-09	-0.143129	0.902	0.89	0.000122813	0	0.143129
RTN3	7.65e-09	0.113501	0.874	0.757	0.000123527	0	-0.113501
VPS41	7.79e-09	0.0835599	0.341	0.219	0.000125691	0	-0.0835599
EIF4B	7.83e-09	0.12935	0.828	0.726	0.000126412	0	-0.12935
COL18A1	7.89e-09	-0.117774	0.144	0.244	0.000127391	0	0.117774
SMARCA2	8.02e-09	0.076378	0.341	0.213	0.000129452	0	-0.076378
SSRP1	8.03e-09	0.114574	0.851	0.77	0.000129554	0	-0.114574
NUSAP1	8.09e-09	0.158077	0.78	0.638	0.000130564	0	-0.158077
NASP	8.14e-09	0.130476	0.951	0.887	0.000131381	0	-0.130476
RABEPK	8.2e-09	0.0809356	0.331	0.214	0.000132365	0	-0.0809356
EPB41	8.27e-09	0.077113	0.231	0.13	0.000133423	0	-0.077113
KDM1B	8.28e-09	0.0791711	0.274	0.165	0.000133708	0	-0.0791711
MSI2	8.34e-09	-0.10439	0.083	0.174	0.000134569	0	0.10439
SMARCAD1	8.36e-09	0.115765	0.51	0.374	0.000134937	0	-0.115765
EIF3J	8.64e-09	0.124043	0.743	0.608	0.0001395	0	-0.124043
MYH10	9.01e-09	0.0749209	0.373	0.233	0.000145365	0	-0.0749209
MBLAC2	9.12e-09	0.0556934	0.185	0.095	0.000147153	0	-0.0556934
PLAT	9.18e-09	-0.253476	0.622	0.688	0.00014821	0	0.253476
COX5A	9.46e-09	-0.128693	0.947	0.955	0.000152753	0	0.128693
THRAP3	9.52e-09	0.129493	0.958	0.894	0.000153681	0	-0.129493
PACSIN2	9.57e-09	0.102976	0.457	0.322	0.000154509	0	-0.102976
POLH	9.59e-09	0.0693783	0.187	0.096	0.000154829	0	-0.0693783
SNRPF	1.02e-08	0.10234	0.932	0.856	0.000164202	0	-0.10234
E2F7	1.03e-08	0.130813	0.606	0.474	0.000165617	0	-0.130813
MESD	1.04e-08	-0.167408	0.696	0.722	0.000167841	0	0.167408
MTR	1.07e-08	0.111688	0.402	0.272	0.000173104	0	-0.111688
STAT1	1.09e-08	0.125338	0.465	0.333	0.00017512	0	-0.125338
RANBP2	1.1e-08	0.0900718	0.454	0.316	0.000178181	0	-0.0900718
EXO1	1.11e-08	0.0843349	0.2	0.107	0.00017851	0	-0.0843349
PTAR1	1.11e-08	0.0773588	0.324	0.202	0.000178611	0	-0.0773588
RBBP4	1.12e-08	0.112884	0.535	0.394	0.000180397	0	-0.112884
LTA4H	1.12e-08	0.0983749	0.587	0.433	0.00018048	0	-0.0983749
SART3	1.12e-08	0.0823847	0.42	0.286	0.000181088	0	-0.0823847
OTUD4	1.13e-08	0.114037	0.449	0.321	0.000182503	0	-0.114037
PTPN14	1.13e-08	0.10722	0.685	0.558	0.000183029	0	-0.10722
WAPL	1.15e-08	0.112729	0.651	0.516	0.000185906	0	-0.112729
EXOSC3	1.16e-08	0.120916	0.677	0.518	0.000187433	0	-0.120916
CACNA2D4	1.18e-08	-0.0821818	0.045	0.121	0.000190062	0	0.0821818
UTRN	1.18e-08	0.121065	0.607	0.458	0.000191203	0	-0.121065
AFG3L2	1.24e-08	0.108893	0.539	0.392	0.000200878	0	-0.108893
TRIM37	1.25e-08	0.0977816	0.434	0.298	0.000202049	0	-0.0977816
WDR82	1.29e-08	0.102493	0.499	0.367	0.000208786	0	-0.102493
TBC1D2	1.32e-08	0.0524143	0.216	0.117	0.000213809	0	-0.0524143
DDX17	1.33e-08	0.116358	0.635	0.492	0.000214775	0	-0.116358
FAM120A	1.34e-08	0.129534	0.71	0.585	0.00021639	0	-0.129534
TOMM40	1.35e-08	0.127291	0.904	0.812	0.000217462	0	-0.127291
APAF1	1.35e-08	0.099531	0.369	0.247	0.000218321	0	-0.099531
DNM1L	1.36e-08	0.0937626	0.502	0.359	0.000219125	0	-0.0937626
PITRM1	1.38e-08	0.0781556	0.38	0.251	0.000223052	0	-0.0781556
CSTF3	1.38e-08	0.096026	0.457	0.318	0.000223059	0	-0.096026
AIP	1.41e-08	-0.149625	0.536	0.603	0.000228148	0	0.149625
CLDN7	1.41e-08	-0.17491	0.565	0.623	0.000228336	0	0.17491
VIRMA	1.44e-08	0.0977769	0.494	0.356	0.000232967	0	-0.0977769
HIST1H2AC	1.45e-08	0.310698	0.544	0.419	0.000233978	0	-0.310698
QKI	1.51e-08	0.114537	0.767	0.63	0.000243475	0	-0.114537
TAPBP	1.52e-08	-0.177566	0.611	0.651	0.000244553	0	0.177566
RRN3	1.52e-08	0.0583352	0.171	0.087	0.000245111	0	-0.0583352
DOPEY2	1.52e-08	0.0562945	0.164	0.081	0.000245793	0	-0.0562945
LARP1	1.54e-08	0.105836	0.754	0.626	0.000248973	0	-0.105836
SNHG7	1.6e-08	0.122154	0.691	0.566	0.000257564	0	-0.122154
RRAS	1.66e-08	-0.16075	0.665	0.701	0.000268161	0	0.16075
SMYD3	1.66e-08	0.0954151	0.56	0.405	0.000268417	0	-0.0954151
TBC1D12	1.67e-08	0.069321	0.321	0.201	0.00026876	0	-0.069321
YTHDC2	1.67e-08	0.104558	0.468	0.338	0.000269222	0	-0.104558
WFDC3	1.67e-08	-0.0906062	0.082	0.17	0.000269734	0	0.0906062
NUP188	1.68e-08	0.0787928	0.352	0.227	0.000270747	0	-0.0787928
CDCA5	1.68e-08	0.111526	0.523	0.376	0.000271012	0	-0.111526
EIF5A	1.74e-08	0.0939642	0.978	0.964	0.000280513	0	-0.0939642
VKORC1L1	1.74e-08	0.083671	0.375	0.243	0.000280643	0	-0.083671
ADAM8	1.79e-08	-0.162467	0.358	0.444	0.000288374	0	0.162467
RPS6KA5	1.81e-08	0.0922947	0.267	0.159	0.000291657	0	-0.0922947
CD58	1.81e-08	-0.180059	0.486	0.556	0.000292291	0	0.180059
NFKBIA	1.81e-08	-0.30413	0.711	0.746	0.00029272	0	0.30413
ADNP	1.85e-08	0.096369	0.538	0.394	0.000298199	0	-0.096369
IFIT5	1.87e-08	0.0795964	0.313	0.195	0.000302435	0	-0.0795964
URI1	1.88e-08	0.124228	0.844	0.723	0.000303794	0	-0.124228
PRPF39	1.97e-08	0.0934915	0.257	0.154	0.000318532	0	-0.0934915
CITED4	1.98e-08	-0.109292	0.071	0.152	0.000319193	0	0.109292
SRRM1	2e-08	0.107912	0.895	0.804	0.000323174	0	-0.107912
ZNF626	2.04e-08	0.0520458	0.133	0.06	0.000329923	0	-0.0520458
RASAL2	2.05e-08	0.0685984	0.512	0.363	0.000330432	0	-0.0685984
NUP133	2.05e-08	0.0789705	0.245	0.143	0.00033061	0	-0.0789705
RAC2	2.06e-08	-0.159581	0.703	0.744	0.000331997	0	0.159581
PUS1	2.09e-08	0.0530304	0.142	0.066	0.000336635	0	-0.0530304
NUDT6	2.12e-08	0.0859818	0.311	0.195	0.000341897	0	-0.0859818
SMIM14	2.12e-08	-0.148141	0.204	0.306	0.000341957	0	0.148141
GOT2	2.12e-08	0.112877	0.547	0.409	0.000342402	0	-0.112877
HIGD2A	2.14e-08	-0.142367	0.886	0.882	0.000346054	0	0.142367
SPCS2	2.15e-08	-0.153928	0.941	0.925	0.000347188	0	0.153928
PSMB3	2.16e-08	-0.11939	0.948	0.946	0.000348943	0	0.11939
YPEL3	2.17e-08	-0.148792	0.172	0.27	0.000350579	0	0.148792
COPS2	2.2e-08	0.104675	0.646	0.488	0.000355861	0	-0.104675
EIF2AK2	2.21e-08	0.114286	0.707	0.588	0.000356274	0	-0.114286
RNF20	2.3e-08	0.0843216	0.358	0.231	0.000371477	0	-0.0843216
GXYLT1	2.35e-08	0.0751835	0.319	0.201	0.000379946	0	-0.0751835
STK3	2.36e-08	0.0705004	0.256	0.149	0.000380613	0	-0.0705004
CAD	2.38e-08	0.0638765	0.275	0.162	0.000384446	0	-0.0638765
PEG10	2.39e-08	0.105787	0.761	0.611	0.000385116	0	-0.105787
PRIM2	2.4e-08	0.0892454	0.416	0.285	0.000387482	0	-0.0892454
PTCD3	2.43e-08	0.110374	0.558	0.426	0.000392473	0	-0.110374
PSIP1	2.45e-08	0.134255	0.804	0.682	0.000395869	0	-0.134255
ODR4	2.49e-08	0.110317	0.423	0.292	0.000402115	0	-0.110317
GPAT2	2.53e-08	0.0637241	0.352	0.226	0.000407614	0	-0.0637241
ZNRD1	2.54e-08	0.0999204	0.625	0.483	0.000409502	0	-0.0999204
SIVA1	2.69e-08	0.107459	0.933	0.86	0.000434221	0	-0.107459
RCC2	2.73e-08	0.0928407	0.416	0.29	0.000440546	0	-0.0928407
IFI16	2.73e-08	0.0760892	0.509	0.361	0.000440966	0	-0.0760892
ARNTL2	2.8e-08	0.0894638	0.317	0.204	0.000451309	0	-0.0894638
COX7C	2.81e-08	-0.107808	0.979	0.976	0.000453704	0	0.107808
NUP205	2.82e-08	0.0833459	0.269	0.166	0.000455737	0	-0.0833459
GMNN	2.91e-08	0.120078	0.84	0.734	0.000469019	0	-0.120078
ZNHIT1	2.94e-08	-0.145691	0.587	0.662	0.000474883	0	0.145691
TUBB4B	2.94e-08	0.115915	0.966	0.911	0.00047509	0	-0.115915
RPAP2	2.95e-08	0.107232	0.499	0.368	0.000476565	0	-0.107232
BLMH	3.06e-08	0.0969006	0.349	0.227	0.000494095	0	-0.0969006
IFI27L2	3.14e-08	-0.157987	0.383	0.471	0.000506619	0	0.157987
NOL7	3.14e-08	0.0906337	0.985	0.969	0.000507187	0	-0.0906337
ITPR2	3.18e-08	0.0622574	0.223	0.123	0.000512662	0	-0.0622574
MON2	3.22e-08	0.0589964	0.183	0.095	0.000520049	0	-0.0589964
FUT8	3.23e-08	0.126949	0.807	0.679	0.000521796	0	-0.126949
DTYMK	3.24e-08	0.100741	0.926	0.824	0.000523423	0	-0.100741
UTP15	3.25e-08	0.0791392	0.293	0.184	0.000524517	0	-0.0791392
PALB2	3.25e-08	0.0658321	0.176	0.092	0.000524735	0	-0.0658321
GNPTAB	3.26e-08	0.0757914	0.33	0.211	0.000526499	0	-0.0757914
STRN3	3.3e-08	0.118064	0.456	0.332	0.000532095	0	-0.118064
CEP44	3.37e-08	0.0924397	0.291	0.186	0.000544663	0	-0.0924397
ESCO2	3.44e-08	0.086034	0.412	0.281	0.00055592	0	-0.086034
POLG2	3.63e-08	0.0616709	0.242	0.139	0.000585584	0	-0.0616709
SHCBP1	3.64e-08	0.118407	0.532	0.397	0.000588144	0	-0.118407
CCDC14	3.66e-08	0.0782715	0.384	0.258	0.0005899	0	-0.0782715
XRCC2	3.76e-08	0.0819542	0.291	0.18	0.000607474	0	-0.0819542
LRRCC1	3.78e-08	0.0798167	0.304	0.194	0.000609589	0	-0.0798167
NPC1	3.78e-08	0.114659	0.384	0.267	0.000609954	0	-0.114659
CNOT10	3.95e-08	0.0889832	0.309	0.196	0.000637683	0	-0.0889832
NUP43	4.08e-08	0.0825279	0.259	0.157	0.000658936	0	-0.0825279
SEC62	4.1e-08	-0.141695	0.837	0.83	0.000662012	0	0.141695
DNAH14	4.11e-08	0.0814793	0.275	0.171	0.000663695	0	-0.0814793
STK17A	4.12e-08	-0.166574	0.859	0.853	0.000664303	0	0.166574
TCERG1	4.12e-08	0.107311	0.676	0.535	0.000665015	0	-0.107311
TRMT5	4.32e-08	0.0991874	0.417	0.289	0.000697605	0	-0.0991874
PPP4R3B	4.33e-08	0.0718328	0.542	0.394	0.000698198	0	-0.0718328
CEP97	4.47e-08	0.0644872	0.302	0.187	0.000721639	0	-0.0644872
MTERF3	4.52e-08	0.0792061	0.26	0.156	0.000728699	0	-0.0792061
SLC27A5	4.65e-08	0.0673855	0.231	0.136	0.000749867	0	-0.0673855
CTNNBIP1	4.67e-08	-0.150414	0.643	0.696	0.000753096	0	0.150414
CEBPG	4.75e-08	0.0607467	0.469	0.328	0.000766673	0	-0.0607467
TMEM132A	4.77e-08	-0.13035	0.164	0.257	0.000770563	0	0.13035
IL6ST	4.91e-08	0.109758	0.793	0.662	0.000792093	0	-0.109758
WDFY1	4.99e-08	0.0917078	0.365	0.252	0.000805241	0	-0.0917078
AHCY	5.01e-08	0.0961868	0.8	0.632	0.0008084	0	-0.0961868
R3HDM1	5.03e-08	0.0942365	0.387	0.262	0.000812157	0	-0.0942365
C19orf33	5.06e-08	-0.171447	0.579	0.629	0.000816606	0	0.171447
PPP6R3	5.06e-08	0.0785121	0.408	0.28	0.000816855	0	-0.0785121
S100PBP	5.07e-08	0.0504579	0.215	0.119	0.00081747	0	-0.0504579
PYURF	5.26e-08	0.105385	0.911	0.851	0.000848421	0	-0.105385
ARCN1	5.28e-08	0.116821	0.84	0.7	0.000851343	0	-0.116821
RNPS1	5.28e-08	0.116452	0.787	0.686	0.000851658	0	-0.116452
EXOSC2	5.33e-08	0.0885895	0.327	0.216	0.000860378	0	-0.0885895
XRN2	5.45e-08	0.099496	0.895	0.804	0.000878836	0	-0.099496
DNAJC7	5.65e-08	0.12252	0.917	0.854	0.000912207	0	-0.12252
ZFP90	5.71e-08	0.0617488	0.245	0.145	0.000920985	0	-0.0617488
PTK7	5.74e-08	0.075194	0.398	0.267	0.000926029	0	-0.075194
ADAR	5.75e-08	0.099046	0.468	0.345	0.00092757	0	-0.099046
HSDL2	5.75e-08	0.122448	0.67	0.544	0.000928037	0	-0.122448
ATP5MC1	5.78e-08	0.105584	0.952	0.908	0.000933451	0	-0.105584
FADS3	5.84e-08	0.101047	0.495	0.351	0.000942176	0	-0.101047
ZNHIT6	5.86e-08	0.114166	0.499	0.379	0.000945961	0	-0.114166
USP39	5.86e-08	0.100337	0.468	0.345	0.000946261	0	-0.100337
ZCCHC8	5.89e-08	0.0972044	0.367	0.248	0.000950249	0	-0.0972044
DENR	5.91e-08	0.112127	0.9	0.799	0.000954214	0	-0.112127
DCTPP1	5.97e-08	0.118701	0.598	0.464	0.000964141	0	-0.118701
SAMD1	6.09e-08	0.124706	0.763	0.647	0.000983403	0	-0.124706
TOPBP1	6.2e-08	0.0833424	0.447	0.321	0.00100047	0	-0.0833424
BHLHE40	6.25e-08	-0.138892	0.248	0.348	0.00100833	0	0.138892
RRBP1	6.38e-08	0.121948	0.929	0.849	0.00102899	0	-0.121948
IDS	6.41e-08	-0.172286	0.84	0.832	0.00103396	0	0.172286
UBLCP1	6.42e-08	0.101807	0.628	0.488	0.00103684	0	-0.101807
ATP8B1	6.44e-08	0.0715641	0.16	0.082	0.00104004	0	-0.0715641
MSN	6.45e-08	0.098185	0.925	0.84	0.00104042	0	-0.098185
TRIM33	6.46e-08	0.107855	0.471	0.343	0.00104325	0	-0.107855
ABRAXAS1	6.5e-08	0.100017	0.553	0.405	0.00104871	0	-0.100017
EXOSC7	6.53e-08	0.094484	0.735	0.589	0.00105463	0	-0.094484
USP53	6.57e-08	0.082682	0.32	0.207	0.00106073	0	-0.082682
LIMCH1	6.64e-08	0.14057	0.59	0.465	0.00107088	0	-0.14057
ATP11C	6.67e-08	0.087711	0.442	0.309	0.00107587	0	-0.087711
PUSL1	6.67e-08	0.0754181	0.416	0.284	0.00107617	0	-0.0754181
STYX	6.7e-08	0.0652164	0.26	0.157	0.00108054	0	-0.0652164
ITM2C	6.74e-08	-0.161482	0.439	0.509	0.00108834	0	0.161482
SEC11C	6.75e-08	-0.179203	0.57	0.632	0.00109012	0	0.179203
SRSF7	6.9e-08	0.125022	0.973	0.915	0.00111393	0	-0.125022
FAT4	6.93e-08	0.0536654	0.122	0.054	0.0011189	0	-0.0536654
PSMD2	6.98e-08	0.104503	0.97	0.947	0.00112702	0	-0.104503
IMPACT	7.04e-08	0.0900126	0.283	0.181	0.00113619	0	-0.0900126
FAM129A	7.14e-08	0.110293	0.477	0.348	0.001153	0	-0.110293
NUDT21	7.15e-08	0.0970528	0.65	0.523	0.00115449	0	-0.0970528
PTBP3	7.32e-08	0.088424	0.685	0.535	0.00118164	0	-0.088424
PDS5A	7.43e-08	0.102065	0.527	0.395	0.00119934	0	-0.102065
CTCF	7.66e-08	0.0991128	0.65	0.51	0.00123661	0	-0.0991128
PVR	7.82e-08	0.071614	0.375	0.251	0.00126257	0	-0.071614
DIAPH1	7.87e-08	0.0913941	0.689	0.55	0.00127043	0	-0.0913941
SMU1	7.89e-08	0.122513	0.62	0.49	0.00127388	0	-0.122513
IFNAR1	8.08e-08	0.0858457	0.445	0.306	0.00130355	0	-0.0858457
HACD1	8.09e-08	0.11525	0.824	0.732	0.00130595	0	-0.11525
MRE11	8.1e-08	0.0870183	0.472	0.339	0.00130701	0	-0.0870183
RFTN1	8.14e-08	0.0852974	0.301	0.189	0.00131349	0	-0.0852974
SH3D19	8.15e-08	0.0775534	0.295	0.184	0.00131578	0	-0.0775534
CHAF1A	8.25e-08	0.0890012	0.404	0.273	0.00133146	0	-0.0890012
CEP104	8.32e-08	0.07409	0.275	0.173	0.0013432	0	-0.07409
ZNF675	8.36e-08	0.0708606	0.242	0.145	0.00134848	0	-0.0708606
TTF2	8.66e-08	0.0775334	0.347	0.227	0.00139833	0	-0.0775334
PRDX1	8.67e-08	-0.0948723	0.993	0.991	0.00139871	0	0.0948723
EXOC2	8.71e-08	0.0760024	0.39	0.262	0.00140625	0	-0.0760024
SMNDC1	8.79e-08	0.112066	0.646	0.507	0.00141781	0	-0.112066
RNASEH1-AS1	8.97e-08	0.0770566	0.466	0.32	0.00144822	0	-0.0770566
EEF1A1	9.04e-08	0.0553356	1	1	0.0014597	0	-0.0553356
ELAC2	9.1e-08	0.0759051	0.447	0.312	0.00146924	0	-0.0759051
HECTD4	9.16e-08	0.0867761	0.272	0.17	0.00147834	0	-0.0867761
DNAJC13	9.27e-08	0.0654295	0.25	0.151	0.00149575	0	-0.0654295
ANKLE2	9.44e-08	0.0863504	0.523	0.381	0.00152299	0	-0.0863504
MMS22L	9.46e-08	0.0838236	0.346	0.228	0.00152605	0	-0.0838236
ZNF544	9.51e-08	0.0769101	0.311	0.201	0.00153485	0	-0.0769101
ELAVL1	9.59e-08	0.109986	0.808	0.685	0.00154708	0	-0.109986
CKB	9.64e-08	0.100248	0.936	0.843	0.00155633	0	-0.100248
IDH3G	9.68e-08	-0.139711	0.503	0.589	0.0015624	0	0.139711
AL445647.1	9.73e-08	0.0560568	0.118	0.053	0.00157	0	-0.0560568
KIAA0100	9.74e-08	0.0933904	0.482	0.359	0.00157197	0	-0.0933904
SGMS2	9.77e-08	0.121622	0.52	0.391	0.00157667	0	-0.121622
CYP51A1	9.81e-08	0.0652397	0.222	0.126	0.00158297	0	-0.0652397
FNBP4	9.84e-08	0.100256	0.733	0.604	0.0015887	0	-0.100256
C20orf27	1.02e-07	0.100828	0.752	0.632	0.00164022	0	-0.100828
CTDSPL2	1.03e-07	0.0893096	0.425	0.296	0.00165819	0	-0.0893096
NSUN2	1.03e-07	0.0842356	0.386	0.262	0.00166686	0	-0.0842356
ANAPC11	1.04e-07	-0.136996	0.94	0.919	0.00167451	0	0.136996
ATR	1.05e-07	0.0798821	0.207	0.118	0.00168978	0	-0.0798821
ATP5MC3	1.08e-07	-0.0996061	0.986	0.986	0.00173904	0	0.0996061
PDSS1	1.08e-07	0.0773491	0.323	0.208	0.00174079	0	-0.0773491
PHF20L1	1.09e-07	0.114881	0.776	0.65	0.00176284	0	-0.114881
TRIP10	1.1e-07	0.0930825	0.447	0.321	0.00176929	0	-0.0930825
PIGT	1.11e-07	-0.152743	0.617	0.644	0.00178874	0	0.152743
TTC39C	1.11e-07	0.0658592	0.339	0.219	0.00179604	0	-0.0658592
PRR14L	1.16e-07	0.0794466	0.3	0.194	0.0018714	0	-0.0794466
COX8A	1.16e-07	-0.114908	0.971	0.963	0.0018751	0	0.114908
ATP13A3	1.18e-07	0.108512	0.524	0.387	0.00189989	0	-0.108512
ID1	1.18e-07	0.113658	0.747	0.628	0.00190427	0	-0.113658
EXOSC10	1.19e-07	0.103559	0.495	0.372	0.00191649	0	-0.103559
CORO1B	1.2e-07	-0.150043	0.611	0.648	0.00193268	0	0.150043
CCSER2	1.23e-07	0.0822132	0.588	0.438	0.00198184	0	-0.0822132
KRI1	1.28e-07	0.0804614	0.438	0.308	0.0020621	0	-0.0804614
GSTK1	1.28e-07	-0.137666	0.379	0.475	0.00206227	0	0.137666
MOB1B	1.3e-07	0.0527917	0.197	0.108	0.00210296	0	-0.0527917
SOCS1	1.31e-07	0.0589145	0.15	0.076	0.00211527	0	-0.0589145
SLC39A14	1.33e-07	0.0538767	0.287	0.177	0.00215209	0	-0.0538767
LAYN	1.36e-07	0.104476	0.59	0.444	0.00219429	0	-0.104476
PSMB9	1.37e-07	-0.157211	0.302	0.393	0.00220628	0	0.157211
ACSL4	1.41e-07	0.109732	0.732	0.6	0.00226753	0	-0.109732
TRIM27	1.42e-07	0.089535	0.566	0.424	0.00228794	0	-0.089535
DMD	1.44e-07	0.0543157	0.133	0.063	0.00232886	0	-0.0543157
PLCB3	1.46e-07	0.0589089	0.222	0.128	0.00234934	0	-0.0589089
NONO	1.47e-07	0.109873	0.729	0.587	0.00237109	0	-0.109873
PTGES2	1.48e-07	0.105013	0.614	0.48	0.00238889	0	-0.105013
ZNF100	1.49e-07	0.0537537	0.135	0.066	0.00239929	0	-0.0537537
SAC3D1	1.5e-07	0.102228	0.581	0.435	0.00242323	0	-0.102228
ANXA11	1.52e-07	-0.153061	0.67	0.711	0.0024487	0	0.153061
PPIA	1.52e-07	-0.0714592	0.996	0.996	0.00246086	0	0.0714592
ZNF33A	1.54e-07	0.0767925	0.424	0.296	0.00248605	0	-0.0767925
WDR76	1.57e-07	0.0608981	0.242	0.143	0.00253276	0	-0.0608981
RPLP2	1.6e-07	-0.0832886	0.996	0.993	0.00257631	0	0.0832886
MIPOL1	1.62e-07	0.0622875	0.208	0.119	0.00261493	0	-0.0622875
SH2D4A	1.66e-07	0.0747395	0.35	0.236	0.00267666	0	-0.0747395
TRADD	1.69e-07	-0.139839	0.297	0.382	0.00273432	0	0.139839
DNAJC3	1.7e-07	-0.150012	0.635	0.679	0.00273609	0	0.150012
NAT10	1.7e-07	0.0702022	0.26	0.16	0.00274315	0	-0.0702022
NBPF15	1.74e-07	0.0506832	0.159	0.083	0.002806	0	-0.0506832
ATAD3A	1.75e-07	0.0944666	0.503	0.368	0.00282385	0	-0.0944666
CMSS1	1.81e-07	0.0964953	0.767	0.641	0.00291563	0	-0.0964953
CEP85	1.82e-07	0.0535196	0.161	0.084	0.00292952	0	-0.0535196
LSM 10.00	1.84e-07	0.109386	0.733	0.615	0.00296395	0	-0.109386
DNTTIP1	1.87e-07	-0.143694	0.658	0.688	0.00302258	0	0.143694
VPS13A	1.89e-07	0.0787607	0.384	0.269	0.00305467	0	-0.0787607
GABPA	1.9e-07	0.0821084	0.25	0.153	0.00307112	0	-0.0821084
BTBD1	1.93e-07	0.098971	0.475	0.346	0.00311644	0	-0.098971
RABEP1	1.96e-07	0.0939787	0.636	0.507	0.0031609	0	-0.0939787
APC	1.96e-07	0.0888442	0.532	0.404	0.00316501	0	-0.0888442
CDCA2	1.97e-07	0.101801	0.413	0.292	0.0031768	0	-0.101801
SLC22A18	1.99e-07	-0.0761653	0.066	0.14	0.00320673	0	0.0761653
CDH4	2e-07	0.0635476	0.245	0.149	0.00322079	0	-0.0635476
IRF1	2.01e-07	-0.175208	0.346	0.434	0.00324317	0	0.175208
CHD4	2.07e-07	0.107123	0.714	0.593	0.00334854	0	-0.107123
NPAT	2.08e-07	0.0789068	0.275	0.172	0.00335344	0	-0.0789068
PRSS12	2.09e-07	0.0559456	0.163	0.085	0.00337233	0	-0.0559456
RFC4	2.11e-07	0.113207	0.662	0.536	0.0033987	0	-0.113207
SURF2	2.17e-07	0.091079	0.651	0.509	0.00349423	0	-0.091079
GOLGA5	2.18e-07	0.0627082	0.319	0.209	0.00351158	0	-0.0627082
NAE1	2.19e-07	0.107784	0.748	0.626	0.00352812	0	-0.107784
KCNQ1OT1	2.22e-07	0.115454	0.639	0.504	0.00359037	0	-0.115454
FBL	2.24e-07	0.112298	0.803	0.691	0.00360873	0	-0.112298
PDE4A	2.24e-07	0.0709896	0.253	0.156	0.00361067	0	-0.0709896
RBMX	2.25e-07	0.103841	0.767	0.639	0.00362739	0	-0.103841
MSRB3	2.3e-07	0.0743402	0.401	0.274	0.00370619	0	-0.0743402
AGTPBP1	2.31e-07	0.0903445	0.43	0.303	0.00372385	0	-0.0903445
CLCN3	2.35e-07	0.112188	0.49	0.377	0.0037904	0	-0.112188
STN 1.00	2.36e-07	-0.150569	0.421	0.495	0.00380139	0	0.150569
GATAD2A	2.36e-07	0.0817473	0.503	0.368	0.00380428	0	-0.0817473
RBM28	2.42e-07	0.0950936	0.55	0.419	0.00391063	0	-0.0950936
LNPEP	2.42e-07	0.0658482	0.395	0.275	0.00391241	0	-0.0658482
CEP152	2.42e-07	0.0870918	0.324	0.217	0.0039137	0	-0.0870918
SIX1	2.54e-07	0.0770302	0.342	0.23	0.00409533	0	-0.0770302
FKTN	2.6e-07	0.0523312	0.215	0.125	0.00419722	0	-0.0523312
ATRIP	2.61e-07	0.0523733	0.137	0.068	0.00421127	0	-0.0523733
VPS54	2.62e-07	0.0613989	0.178	0.098	0.00423224	0	-0.0613989
TRIM44	2.65e-07	0.0967782	0.766	0.626	0.00427309	0	-0.0967782
DPH7	2.68e-07	0.0892959	0.457	0.327	0.00432221	0	-0.0892959
OTUD3	2.7e-07	0.0786271	0.248	0.153	0.00436497	0	-0.0786271
GFM1	2.71e-07	0.0752131	0.291	0.189	0.00438076	0	-0.0752131
UHRF1	2.72e-07	0.0906664	0.295	0.195	0.00439276	0	-0.0906664
SERTAD1	2.73e-07	-0.139138	0.446	0.517	0.00440981	0	0.139138
HEXA	2.76e-07	-0.119514	0.196	0.285	0.00445339	0	0.119514
PUS7	2.78e-07	0.0780315	0.349	0.232	0.00449236	0	-0.0780315
RANBP1	2.79e-07	0.104735	0.966	0.919	0.00451025	0	-0.104735
COG2	2.8e-07	0.0744928	0.279	0.177	0.00451221	0	-0.0744928
ITGA6	2.8e-07	0.120402	0.955	0.879	0.00451851	0	-0.120402
ANGEL2	2.9e-07	0.0570919	0.297	0.189	0.00468231	0	-0.0570919
HCFC1	2.94e-07	0.0739418	0.342	0.229	0.00474789	0	-0.0739418
RLIM	2.96e-07	0.083019	0.285	0.185	0.00477312	0	-0.083019
RAD17	2.97e-07	0.0986596	0.52	0.393	0.00479614	0	-0.0986596
EIF2S3	2.99e-07	0.0772258	0.436	0.314	0.00483105	0	-0.0772258
TMED3	3e-07	-0.166069	0.477	0.532	0.0048395	0	0.166069
RAB3GAP2	3.07e-07	0.0765883	0.317	0.206	0.00495993	0	-0.0765883
POLR1B	3.1e-07	0.0517791	0.14	0.07	0.00500443	0	-0.0517791
PSAT1	3.11e-07	0.0922612	0.653	0.504	0.00501427	0	-0.0922612
KAT2A	3.15e-07	0.0581802	0.25	0.152	0.005083	0	-0.0581802
RWDD4	3.18e-07	0.0975164	0.75	0.617	0.0051314	0	-0.0975164
ARL 2.00	3.3e-07	-0.124033	0.944	0.934	0.00532691	0	0.124033
GNG5	3.31e-07	-0.0933189	0.984	0.98	0.00533947	0	0.0933189
NIP7	3.32e-07	0.108895	0.74	0.586	0.0053525	0	-0.108895
DMTF1	3.32e-07	0.0708394	0.287	0.183	0.00536486	0	-0.0708394
ATP6V1C1	3.45e-07	0.11683	0.594	0.469	0.00557108	0	-0.11683
PRMT5	3.59e-07	0.0825665	0.536	0.406	0.00578789	0	-0.0825665
PTPRF	3.59e-07	0.0793438	0.68	0.529	0.00579236	0	-0.0793438
FBXO5	3.59e-07	0.122498	0.475	0.353	0.00579715	0	-0.122498
EFR3A	3.6e-07	0.090468	0.603	0.466	0.00581687	0	-0.090468
OLA1	3.6e-07	0.122362	0.902	0.824	0.00581765	0	-0.122362
AC006058.1	3.61e-07	0.0767746	0.263	0.166	0.00583106	0	-0.0767746
MCM8	3.62e-07	0.0759594	0.315	0.207	0.00584931	0	-0.0759594
SYNJ2	3.64e-07	-0.225558	0.591	0.638	0.00587294	0	0.225558
SELENOM	3.66e-07	-0.139478	0.166	0.251	0.00591354	0	0.139478
HIRIP3	3.67e-07	0.0767728	0.468	0.341	0.00592366	0	-0.0767728
FCGRT	3.69e-07	-0.182694	0.298	0.374	0.0059619	0	0.182694
UBE2G1	3.84e-07	0.0649268	0.399	0.269	0.00619799	0	-0.0649268
JOSD2	3.85e-07	-0.140544	0.334	0.42	0.00622072	0	0.140544
ABLIM1	3.95e-07	0.0732309	0.376	0.259	0.00637336	0	-0.0732309
SMG7	4.12e-07	0.0757629	0.3	0.194	0.00664192	0	-0.0757629
PHF6	4.12e-07	0.11025	0.687	0.55	0.00665237	0	-0.11025
GLRX5	4.17e-07	0.103401	0.925	0.819	0.0067241	0	-0.103401
PEBP1	4.17e-07	0.0779983	0.996	0.979	0.00673204	0	-0.0779983
ACBD5	4.21e-07	0.0726049	0.512	0.371	0.00679514	0	-0.0726049
ESAM	4.25e-07	-0.15926	0.613	0.647	0.00685893	0	0.15926
C12orf29	4.41e-07	0.0964963	0.542	0.411	0.00711729	0	-0.0964963
CDCA8	4.48e-07	0.150596	0.475	0.35	0.00722223	0	-0.150596
POLR3B	4.49e-07	0.0590076	0.208	0.122	0.00724109	0	-0.0590076
FHOD3	4.73e-07	0.0531796	0.179	0.1	0.00764104	0	-0.0531796
ELF2	5e-07	0.081123	0.41	0.284	0.00807601	0	-0.081123
CCND1	5.05e-07	0.11724	0.989	0.973	0.0081582	0	-0.11724
PSMA3	5.07e-07	0.0927103	0.966	0.919	0.00818	0	-0.0927103
PTMS	5.08e-07	-0.158379	0.908	0.895	0.00820648	0	0.158379
STK39	5.15e-07	0.0684882	0.319	0.207	0.00831799	0	-0.0684882
CTSL	5.22e-07	-0.220388	0.549	0.576	0.00842512	0	0.220388
PLEKHA8	5.3e-07	0.0703985	0.367	0.254	0.00855194	0	-0.0703985
METTL8	5.36e-07	0.0842565	0.28	0.182	0.00864981	0	-0.0842565
ASCC3	5.38e-07	0.0958786	0.547	0.416	0.00868353	0	-0.0958786
AGPS	5.4e-07	0.0914735	0.479	0.357	0.00871419	0	-0.0914735
ZC3H18	5.45e-07	0.0905222	0.505	0.384	0.00880024	0	-0.0905222
TMED8	5.5e-07	0.0537431	0.248	0.151	0.00887448	0	-0.0537431
RPL23A	5.56e-07	-0.0808006	0.99	0.996	0.00897344	0	0.0808006
RRS1	5.58e-07	0.0794107	0.383	0.266	0.00900737	0	-0.0794107
SIGMAR1	5.75e-07	0.0793846	0.453	0.335	0.00928031	0	-0.0793846
JTB	5.77e-07	0.101755	0.921	0.846	0.00930946	0	-0.101755
SCAF11	5.82e-07	0.0982001	0.767	0.635	0.00939596	0	-0.0982001
EIF4A3	5.82e-07	0.114215	0.895	0.817	0.00940087	0	-0.114215
CERS6	5.83e-07	0.0563	0.279	0.176	0.00940331	0	-0.0563
MCU	5.87e-07	0.0677135	0.205	0.121	0.0094756	0	-0.0677135
HERC5	5.93e-07	0.0722691	0.423	0.306	0.00956862	0	-0.0722691
CEP295	5.97e-07	0.0773256	0.331	0.222	0.00963524	0	-0.0773256
EHMT2	5.98e-07	0.0735474	0.502	0.371	0.00965184	0	-0.0735474
CTSZ	6.09e-07	-0.129421	0.869	0.871	0.00982638	0	0.129421
KISS1	6.21e-07	0.141242	0.399	0.296	0.0100257	0	-0.141242
PTDSS1	6.44e-07	0.0624607	0.279	0.18	0.0103963	0	-0.0624607
ANO10	6.46e-07	0.071846	0.364	0.254	0.0104319	0	-0.071846
MOCOS	6.54e-07	0.0579007	0.223	0.134	0.010559	0	-0.0579007
TCOF1	6.6e-07	0.0962601	0.472	0.355	0.0106555	0	-0.0962601
TMEM184C	6.61e-07	0.0640745	0.246	0.153	0.0106758	0	-0.0640745
CARNMT1	6.63e-07	0.0791877	0.263	0.166	0.0106924	0	-0.0791877
CDKN3	6.63e-07	0.0886658	0.87	0.738	0.0106933	0	-0.0886658
ZDHHC5	6.66e-07	0.0654178	0.412	0.285	0.01075	0	-0.0654178
FAAP20	6.69e-07	-0.12575	0.587	0.655	0.0108048	0	0.12575
TMEM219	6.73e-07	-0.126497	0.7	0.713	0.0108653	0	0.126497
SCO1	6.74e-07	0.107851	0.514	0.396	0.0108732	0	-0.107851
NDUFA1	6.76e-07	-0.134174	0.847	0.837	0.0109083	0	0.134174
COL6A1	6.91e-07	-0.157327	0.212	0.3	0.0111546	0	0.157327
CDK14	6.94e-07	0.0539336	0.144	0.075	0.011206	0	-0.0539336
PRPF8	7.1e-07	0.122494	0.739	0.64	0.0114625	0	-0.122494
SPG21	7.11e-07	-0.139748	0.482	0.547	0.0114828	0	0.139748
DAD1	7.21e-07	-0.101135	0.97	0.972	0.0116426	0	0.101135
PIN1	7.27e-07	0.0880015	0.926	0.855	0.0117272	0	-0.0880015
NUDT3	7.31e-07	0.101728	0.584	0.457	0.0117913	0	-0.101728
MAT2A	7.32e-07	0.127524	0.576	0.454	0.0118114	0	-0.127524
NDUFA4	7.4e-07	-0.119639	0.981	0.969	0.0119463	0	0.119639
MAP3K2	7.41e-07	0.0973588	0.468	0.342	0.0119557	0	-0.0973588
PCNX1	7.53e-07	0.0747057	0.209	0.127	0.0121561	0	-0.0747057
PAXBP1	7.61e-07	0.0877026	0.406	0.293	0.0122764	0	-0.0877026
CALCOCO2	7.66e-07	0.107289	0.739	0.609	0.0123575	0	-0.107289
SORT1	7.88e-07	0.0866567	0.357	0.248	0.0127103	0	-0.0866567
TMEM87B	7.9e-07	0.0811826	0.357	0.249	0.0127468	0	-0.0811826
HIBCH	7.98e-07	0.0597614	0.421	0.293	0.0128763	0	-0.0597614
SEC23A	8.02e-07	0.0861279	0.491	0.363	0.0129408	0	-0.0861279
NOP56	8.03e-07	0.101317	0.817	0.749	0.0129611	0	-0.101317
XRN1	8.04e-07	0.0765674	0.309	0.208	0.0129679	0	-0.0765674
MAPK1	8.07e-07	0.0868093	0.472	0.34	0.0130276	0	-0.0868093
FAM49B	8.13e-07	0.115273	0.904	0.812	0.013119	0	-0.115273
HSPB11	8.27e-07	-0.133183	0.825	0.815	0.0133488	0	0.133183
TTC3	8.38e-07	0.0925965	0.837	0.728	0.0135289	0	-0.0925965
MUT	8.44e-07	0.0794106	0.421	0.301	0.013626	0	-0.0794106
NNT	8.49e-07	0.0595799	0.33	0.224	0.0136969	0	-0.0595799
ATG3	8.59e-07	0.100836	0.724	0.601	0.0138692	0	-0.100836
MFN1	8.6e-07	0.0754505	0.453	0.326	0.0138733	0	-0.0754505
C9orf64	8.7e-07	0.0704368	0.267	0.172	0.0140393	0	-0.0704368
BUB1B	8.77e-07	0.105895	0.398	0.29	0.0141543	0	-0.105895
CNST	8.79e-07	0.0522896	0.192	0.109	0.0141892	0	-0.0522896
TIMM9	8.82e-07	0.0893029	0.683	0.56	0.0142398	0	-0.0893029
SAE1	8.83e-07	0.0807585	0.637	0.501	0.0142555	0	-0.0807585
LTN1	8.89e-07	0.0864893	0.416	0.295	0.0143503	0	-0.0864893
SGK1	8.98e-07	0.125247	0.472	0.365	0.014499	0	-0.125247
C15orf40	8.99e-07	-0.129641	0.365	0.444	0.0145061	0	0.129641
TNS3	9.11e-07	0.0632631	0.286	0.183	0.0147001	0	-0.0632631
CREBBP	9.12e-07	0.0755438	0.363	0.248	0.0147179	0	-0.0755438
NEDD8	9.16e-07	-0.109649	0.963	0.981	0.0147912	0	0.109649
EI24	9.25e-07	-0.121293	0.778	0.78	0.0149282	0	0.121293
KIDINS220	9.29e-07	0.0809003	0.506	0.369	0.0149875	0	-0.0809003
MALT1	9.41e-07	0.0737339	0.304	0.204	0.0151797	0	-0.0737339
BNIP3L	9.58e-07	-0.122628	0.844	0.856	0.0154556	0	0.122628
SRSF3	9.75e-07	0.107943	0.974	0.955	0.0157362	0	-0.107943
NDUFAF3	9.8e-07	-0.132764	0.798	0.807	0.0158188	0	0.132764
INF2	9.91e-07	0.0883951	0.389	0.279	0.0159899	0	-0.0883951
PPIL1	9.91e-07	0.0918814	0.662	0.526	0.0159964	0	-0.0918814
PCNA	9.91e-07	0.131458	0.78	0.684	0.0159974	0	-0.131458
RPS3	9.95e-07	-0.0923855	0.999	0.998	0.016064	0	0.0923855
UQCRB	9.96e-07	-0.112312	0.971	0.946	0.0160767	0	0.112312
FAM171A1	1.02e-06	0.0518874	0.174	0.096	0.0164244	0	-0.0518874
CTSC	1.03e-06	0.114968	0.844	0.738	0.0166134	0	-0.114968
MPG	1.03e-06	-0.181093	0.754	0.764	0.0166794	0	0.181093
STRN	1.03e-06	0.0724813	0.408	0.289	0.0166955	0	-0.0724813
ZFAND5	1.04e-06	0.0575211	0.668	0.523	0.016748	0	-0.0575211
DHX35	1.04e-06	0.0669707	0.171	0.097	0.0167651	0	-0.0669707
RRM2B	1.04e-06	0.0626415	0.237	0.147	0.0168337	0	-0.0626415
POU2F2	1.07e-06	-0.183645	0.183	0.26	0.0172515	0	0.183645
DHX57	1.07e-06	0.055507	0.213	0.129	0.0172654	0	-0.055507
FMR1	1.08e-06	0.0754089	0.544	0.419	0.0174808	0	-0.0754089
AP1AR	1.11e-06	0.0761531	0.423	0.304	0.0178455	0	-0.0761531
WNK1	1.14e-06	0.0731978	0.596	0.456	0.0184011	0	-0.0731978
TSC22D3	1.14e-06	-0.144501	0.249	0.335	0.0184634	0	0.144501
RPL34	1.15e-06	-0.0884256	0.992	0.993	0.0185363	0	0.0884256
TUBA1A	1.15e-06	-0.20191	0.796	0.811	0.0185793	0	0.20191
GTPBP3	1.15e-06	0.0864414	0.473	0.353	0.0185841	0	-0.0864414
LRCH3	1.15e-06	0.0653915	0.293	0.194	0.0186375	0	-0.0653915
KLHL23	1.16e-06	0.0719686	0.249	0.155	0.0187639	0	-0.0719686
MTX3	1.17e-06	0.06526	0.242	0.151	0.018852	0	-0.06526
RAB29	1.18e-06	0.062937	0.267	0.171	0.0190424	0	-0.062937
UTP4	1.19e-06	0.0605565	0.35	0.241	0.0192812	0	-0.0605565
DCAF13	1.2e-06	0.0931472	0.862	0.777	0.0193433	0	-0.0931472
KIF2C	1.2e-06	0.106256	0.555	0.424	0.0193972	0	-0.106256
CAPN7	1.22e-06	0.0773366	0.389	0.274	0.0196579	0	-0.0773366
RCC1	1.23e-06	0.0719412	0.36	0.248	0.0198617	0	-0.0719412
NDUFB5	1.24e-06	-0.121445	0.877	0.865	0.0200929	0	0.121445
NQO1	1.25e-06	-0.146254	0.88	0.865	0.0202184	0	0.146254
PPIC	1.26e-06	-0.140798	0.479	0.538	0.0203432	0	0.140798
TRMT11	1.26e-06	0.0790913	0.472	0.35	0.0203804	0	-0.0790913
TMED4	1.27e-06	-0.149766	0.698	0.711	0.0204666	0	0.149766
FAM161A	1.27e-06	0.0635266	0.397	0.278	0.0205168	0	-0.0635266
GCNT1	1.27e-06	0.0543713	0.334	0.224	0.0205563	0	-0.0543713
CEBPZ	1.27e-06	0.101671	0.677	0.557	0.0205748	0	-0.101671
SPART	1.31e-06	0.0886423	0.584	0.45	0.0210635	0	-0.0886423
XPO6	1.31e-06	0.0706808	0.295	0.199	0.021194	0	-0.0706808
HPS3	1.32e-06	0.0599952	0.287	0.186	0.0212291	0	-0.0599952
CNOT1	1.32e-06	0.0630034	0.419	0.299	0.0212305	0	-0.0630034
TMEM116	1.32e-06	0.0703742	0.35	0.24	0.021301	0	-0.0703742
SMURF2	1.35e-06	0.113538	0.848	0.734	0.0217612	0	-0.113538
TRUB1	1.36e-06	0.0522831	0.208	0.123	0.0218722	0	-0.0522831
YIPF3	1.37e-06	-0.141746	0.744	0.756	0.0220425	0	0.141746
DSN1	1.37e-06	0.0964735	0.505	0.381	0.0220896	0	-0.0964735
KCNAB2	1.37e-06	-0.069333	0.042	0.101	0.0221424	0	0.069333
SLC25A39	1.38e-06	-0.13943	0.581	0.632	0.0222622	0	0.13943
MGA	1.38e-06	0.0633878	0.274	0.18	0.0223159	0	-0.0633878
PA2G4	1.39e-06	0.0973457	0.896	0.811	0.022409	0	-0.0973457
BRD1	1.39e-06	0.0675459	0.256	0.163	0.0225084	0	-0.0675459
LSM 6.00	1.4e-06	0.0934624	0.841	0.74	0.0225737	0	-0.0934624
TAF1A	1.4e-06	0.0596317	0.26	0.168	0.0226583	0	-0.0596317
MFSD14C	1.4e-06	0.0689853	0.309	0.207	0.0226744	0	-0.0689853
FARSB	1.41e-06	0.0583532	0.3	0.197	0.0227205	0	-0.0583532
GINS1	1.41e-06	0.0655611	0.26	0.165	0.0228086	0	-0.0655611
RUFY3	1.42e-06	0.0815712	0.353	0.242	0.0229471	0	-0.0815712
PRDX6	1.43e-06	0.092103	0.977	0.96	0.0230276	0	-0.092103
C9orf78	1.43e-06	0.103719	0.706	0.577	0.0230963	0	-0.103719
KIFAP3	1.44e-06	0.0851426	0.286	0.189	0.0232983	0	-0.0851426
HCG18	1.47e-06	0.0832904	0.498	0.377	0.0236461	0	-0.0832904
ZFYVE9	1.47e-06	0.0567986	0.205	0.123	0.0236912	0	-0.0567986
ORAI3	1.49e-06	-0.104381	0.138	0.219	0.0239676	0	0.104381
WDR75	1.49e-06	0.0580077	0.289	0.189	0.0239724	0	-0.0580077
OAZ1	1.54e-06	-0.0781342	0.993	0.992	0.0248044	0	0.0781342
GLUL	1.54e-06	0.0576852	0.269	0.174	0.024862	0	-0.0576852
UBE2N	1.57e-06	0.0947244	0.937	0.868	0.0252664	0	-0.0947244
LCLAT1	1.61e-06	0.0588522	0.226	0.139	0.0259165	0	-0.0588522
ZNF106	1.61e-06	0.0919671	0.694	0.562	0.0260072	0	-0.0919671
SNX5	1.61e-06	0.104135	0.731	0.6	0.0260264	0	-0.104135
KIFC1	1.62e-06	0.114192	0.476	0.367	0.0261584	0	-0.114192
RPS6KB1	1.65e-06	0.0636427	0.387	0.273	0.0265987	0	-0.0636427
BUB3	1.65e-06	0.101485	0.952	0.906	0.0266635	0	-0.101485
BCCIP	1.66e-06	0.105637	0.7	0.583	0.0267333	0	-0.105637
ME2	1.66e-06	0.0737005	0.393	0.28	0.0267782	0	-0.0737005
LSR	1.67e-06	-0.0946529	0.131	0.21	0.0269647	0	0.0946529
LIG3	1.68e-06	0.058835	0.196	0.117	0.0270505	0	-0.058835
CAPG	1.69e-06	-0.128439	0.899	0.906	0.0273419	0	0.128439
ERI1	1.72e-06	0.05493	0.182	0.106	0.0276808	0	-0.05493
HDAC1	1.75e-06	-0.11716	0.784	0.802	0.0282163	0	0.11716
LEMD2	1.75e-06	0.0773352	0.397	0.277	0.028319	0	-0.0773352
SCAMP2	1.78e-06	-0.125689	0.395	0.471	0.0288032	0	0.125689
DNAJA2	1.81e-06	0.0985196	0.866	0.756	0.0292212	0	-0.0985196
ADRM1	1.82e-06	-0.131641	0.923	0.914	0.0294244	0	0.131641
AC005261.1	1.85e-06	0.0570049	0.19	0.113	0.0297822	0	-0.0570049
ELK4	1.85e-06	0.0772411	0.353	0.25	0.0299127	0	-0.0772411
SCAND1	1.86e-06	-0.117504	0.925	0.914	0.0299489	0	0.117504
ARL6IP5	1.86e-06	-0.138508	0.889	0.867	0.0300957	0	0.138508
DNAJC15	1.87e-06	-0.118627	0.876	0.87	0.0301117	0	0.118627
PAQR3	1.9e-06	0.0512421	0.202	0.121	0.0306782	0	-0.0512421
MCAM	1.93e-06	-0.103192	0.156	0.237	0.0310901	0	0.103192
YTHDC1	1.93e-06	0.0794443	0.62	0.475	0.0312283	0	-0.0794443
PRELID1	1.94e-06	0.0783302	0.986	0.972	0.0312759	0	-0.0783302
NIPAL1	1.94e-06	0.0608088	0.213	0.131	0.0313067	0	-0.0608088
ING2	1.94e-06	0.0813773	0.654	0.509	0.0313467	0	-0.0813773
UBAP2	1.95e-06	0.091558	0.464	0.34	0.0315091	0	-0.091558
ZNF770	2.01e-06	0.0614844	0.313	0.21	0.0324511	0	-0.0614844
KATNAL1	2.02e-06	0.0666902	0.271	0.176	0.0326056	0	-0.0666902
RBM19	2.04e-06	0.0569709	0.212	0.13	0.032996	0	-0.0569709
DCAF1	2.05e-06	0.0634577	0.248	0.158	0.0330721	0	-0.0634577
TRAPPC2L	2.07e-06	0.107872	0.72	0.602	0.0333303	0	-0.107872
PDIA4	2.07e-06	-0.145343	0.55	0.596	0.0334356	0	0.145343
MAN2A1	2.11e-06	0.0777215	0.588	0.447	0.0340373	0	-0.0777215
GNL3	2.12e-06	0.098658	0.785	0.666	0.0341779	0	-0.098658
SUPT6H	2.12e-06	0.089826	0.598	0.474	0.0342212	0	-0.089826
PGF	2.14e-06	-0.0951401	0.082	0.151	0.0345544	0	0.0951401
BRD2	2.15e-06	0.0909542	0.763	0.633	0.0347138	0	-0.0909542
SMIM26	2.16e-06	-0.142614	0.666	0.705	0.034838	0	0.142614
PSPC1	2.18e-06	0.0938555	0.583	0.471	0.0351303	0	-0.0938555
BICD2	2.18e-06	0.0807941	0.382	0.268	0.0352411	0	-0.0807941
FBXO34	2.19e-06	0.0734402	0.368	0.266	0.0354246	0	-0.0734402
PRIM1	2.2e-06	0.0810513	0.39	0.284	0.0355313	0	-0.0810513
MRPL35	2.21e-06	0.0849015	0.699	0.587	0.0356337	0	-0.0849015
GUSB	2.22e-06	-0.106853	0.265	0.348	0.0358185	0	0.106853
EXOC4	2.22e-06	0.0540156	0.216	0.133	0.035894	0	-0.0540156
SELENOW	2.23e-06	-0.132655	0.726	0.741	0.0359151	0	0.132655
GATAD2B	2.23e-06	0.0577518	0.268	0.174	0.0360185	0	-0.0577518
TMEM258	2.26e-06	-0.112889	0.763	0.77	0.0364568	0	0.112889
DDX20	2.26e-06	0.065371	0.308	0.208	0.0364888	0	-0.065371
WDR45	2.27e-06	-0.136934	0.323	0.404	0.0366165	0	0.136934
SOCS4	2.3e-06	0.0751737	0.379	0.264	0.0371102	0	-0.0751737
GEN1	2.3e-06	0.0542552	0.202	0.121	0.0371294	0	-0.0542552
GDF15	2.3e-06	-0.217412	0.048	0.107	0.0371777	0	0.217412
TAF10	2.31e-06	-0.118188	0.761	0.764	0.0372742	0	0.118188
NCEH1	2.35e-06	0.126979	0.834	0.729	0.0379377	0	-0.126979
RRP1	2.37e-06	0.0726155	0.417	0.3	0.0382077	0	-0.0726155
DHX15	2.37e-06	0.0874644	0.646	0.502	0.0382341	0	-0.0874644
EXOG	2.38e-06	0.0519914	0.242	0.152	0.0383756	0	-0.0519914
BAIAP2L1	2.4e-06	0.0652921	0.248	0.161	0.0386684	0	-0.0652921
RAB5C	2.43e-06	-0.11101	0.788	0.795	0.039197	0	0.11101
GLIPR1	2.43e-06	0.0803796	0.583	0.441	0.0392554	0	-0.0803796
MAPK9	2.44e-06	0.0738662	0.501	0.369	0.0393722	0	-0.0738662
HTT	2.44e-06	0.0567605	0.231	0.145	0.0394274	0	-0.0567605
EPS15	2.46e-06	0.0809964	0.394	0.283	0.039679	0	-0.0809964
FBXW7	2.48e-06	0.0644132	0.321	0.217	0.0400389	0	-0.0644132
COX4I1	2.51e-06	-0.091696	0.985	0.985	0.0405143	0	0.091696
POLD3	2.53e-06	0.0853084	0.447	0.333	0.0408258	0	-0.0853084
MRPS33	2.56e-06	-0.1443	0.516	0.562	0.0412933	0	0.1443
AGGF1	2.58e-06	0.050256	0.231	0.145	0.0416285	0	-0.050256
FAM199X	2.58e-06	0.0672408	0.408	0.291	0.0416415	0	-0.0672408
PGGT1B	2.59e-06	0.054526	0.356	0.243	0.0418328	0	-0.054526
CEP95	2.64e-06	0.0736832	0.295	0.198	0.0425783	0	-0.0736832
TOMM34	2.68e-06	0.0854699	0.666	0.532	0.0431744	0	-0.0854699
CPVL	2.7e-06	-0.146272	0.454	0.514	0.0435256	0	0.146272
DDX6	2.74e-06	0.114334	0.607	0.482	0.0441747	0	-0.114334
ATOX1	2.76e-06	-0.117984	0.912	0.896	0.0445755	0	0.117984
ZNF367	2.77e-06	0.0762255	0.283	0.19	0.044698	0	-0.0762255
RSU1	2.79e-06	0.0755953	0.561	0.423	0.04496	0	-0.0755953
PURB	2.79e-06	0.0859702	0.54	0.418	0.0450882	0	-0.0859702
PPP2R5E	2.83e-06	0.100345	0.625	0.503	0.045604	0	-0.100345
ILF2	2.88e-06	0.0828663	0.93	0.864	0.0465282	0	-0.0828663
SCYL2	2.92e-06	0.0667858	0.29	0.19	0.0471214	0	-0.0667858
MED6	2.93e-06	0.070053	0.465	0.348	0.0472385	0	-0.070053
SIN3B	2.95e-06	0.0874257	0.591	0.465	0.0476386	0	-0.0874257
UBR1	2.95e-06	0.0694081	0.235	0.151	0.0476581	0	-0.0694081
IDE	2.96e-06	0.0568297	0.234	0.147	0.047835	0	-0.0568297
PPP1R8	2.97e-06	0.061736	0.347	0.238	0.047959	0	-0.061736
MTREX	2.98e-06	0.0613527	0.265	0.172	0.0481225	0	-0.0613527
PMVK	2.99e-06	0.0970054	0.736	0.611	0.0482227	0	-0.0970054
NRM	3e-06	0.0617043	0.237	0.151	0.0483532	0	-0.0617043
SEC63	3e-06	0.087555	0.644	0.503	0.0484393	0	-0.087555
PPIF	3.02e-06	0.0847809	0.651	0.509	0.0486996	0	-0.0847809
MBTPS1	3.02e-06	0.076776	0.568	0.445	0.0487944	0	-0.076776
CCBE1	3.05e-06	0.0505327	0.231	0.146	0.0492696	0	-0.0505327
KEAP1	3.08e-06	0.0700783	0.494	0.373	0.049742	0	-0.0700783
EIF3I	3.15e-06	0.0932742	0.955	0.911	0.0509002	0	-0.0932742
TDRD3	3.16e-06	0.0576828	0.244	0.156	0.0509375	0	-0.0576828
METTL14	3.16e-06	0.0680999	0.3	0.203	0.0509887	0	-0.0680999
XPO4	3.16e-06	0.0517474	0.156	0.087	0.0510547	0	-0.0517474
DPY19L4	3.18e-06	0.0607159	0.249	0.161	0.0513854	0	-0.0607159
PCNT	3.19e-06	0.104858	0.472	0.362	0.0514418	0	-0.104858
TAB2	3.2e-06	0.0728528	0.346	0.245	0.0515741	0	-0.0728528
PARP2	3.21e-06	0.0875024	0.395	0.281	0.0518719	0	-0.0875024
OGA	3.24e-06	0.0723591	0.561	0.428	0.0522577	0	-0.0723591
WDR54	3.26e-06	-0.158851	0.64	0.659	0.0526207	0	0.158851
INO80	3.3e-06	0.0802235	0.466	0.358	0.0533305	0	-0.0802235
TCFL5	3.35e-06	0.0680662	0.389	0.282	0.054132	0	-0.0680662
SIRT1	3.39e-06	0.0580022	0.278	0.18	0.0547385	0	-0.0580022
C12orf65	3.44e-06	0.0824794	0.549	0.431	0.0555005	0	-0.0824794
ATP1B3	3.44e-06	0.0892852	0.88	0.776	0.0555179	0	-0.0892852
PFDN2	3.52e-06	0.079267	0.97	0.94	0.0568365	0	-0.079267
ATRAID	3.57e-06	-0.112992	0.84	0.848	0.0576633	0	0.112992
RFC2	3.58e-06	0.0850296	0.554	0.43	0.0577178	0	-0.0850296
SLIRP	3.59e-06	0.0915044	0.845	0.752	0.0578946	0	-0.0915044
RPL8	3.63e-06	0.0731309	1	0.999	0.0586618	0	-0.0731309
UBXN2A	3.67e-06	0.0979224	0.502	0.389	0.0592049	0	-0.0979224
EMC3	3.67e-06	-0.12956	0.613	0.644	0.0593046	0	0.12956
CD320	3.68e-06	0.0819794	0.911	0.851	0.0593177	0	-0.0819794
MSH3	3.75e-06	0.0657258	0.368	0.255	0.0605077	0	-0.0657258
LARP6	3.8e-06	-0.154472	0.609	0.635	0.0612887	0	0.154472
PFDN1	3.82e-06	-0.112397	0.747	0.77	0.0616994	0	0.112397
RNF145	3.86e-06	-0.116153	0.265	0.348	0.0622706	0	0.116153
MTCH2	3.92e-06	0.0777111	0.881	0.79	0.0632489	0	-0.0777111
PXDN	3.94e-06	-0.143137	0.562	0.61	0.0636275	0	0.143137
RCHY1	3.95e-06	0.0735397	0.395	0.294	0.0637094	0	-0.0735397
NR2C2AP	3.95e-06	0.084496	0.347	0.25	0.063787	0	-0.084496
SKA3	3.96e-06	0.0743003	0.369	0.265	0.0638352	0	-0.0743003
CAPZA1	4e-06	0.0779319	0.874	0.773	0.0644899	0	-0.0779319
ANKRD28	4.01e-06	-0.136319	0.81	0.815	0.0647778	0	0.136319
ZKSCAN1	4.02e-06	0.0555395	0.33	0.225	0.0648377	0	-0.0555395
TRIM24	4.08e-06	0.0684641	0.369	0.262	0.065842	0	-0.0684641
NR1H2	4.11e-06	-0.126961	0.364	0.443	0.0662866	0	0.126961
SOS 1	4.13e-06	0.0723088	0.386	0.274	0.0665827	0	-0.0723088
NBAS	4.15e-06	0.0640233	0.326	0.223	0.0670166	0	-0.0640233
NOL10	4.16e-06	0.102849	0.494	0.384	0.0672184	0	-0.102849
LRRC75A	4.18e-06	-0.147239	0.182	0.257	0.0674252	0	0.147239
GON4L	4.22e-06	0.0853261	0.513	0.391	0.0681146	0	-0.0853261
ZBTB11	4.23e-06	0.0644016	0.301	0.205	0.0682204	0	-0.0644016
METAP1	4.26e-06	0.0757104	0.317	0.219	0.0688321	0	-0.0757104
GTF2F1	4.27e-06	0.0904534	0.594	0.473	0.0689775	0	-0.0904534
NOB1	4.31e-06	0.0720242	0.543	0.415	0.069635	0	-0.0720242
EEF1B2	4.32e-06	0.0695265	0.995	0.994	0.0697096	0	-0.0695265
ABCD3	4.33e-06	0.0795671	0.509	0.384	0.0698657	0	-0.0795671
ZNF791	4.33e-06	0.0657878	0.42	0.304	0.0699605	0	-0.0657878
USP4	4.35e-06	0.0500379	0.239	0.152	0.0701529	0	-0.0500379
RMND5A	4.38e-06	0.0720445	0.264	0.174	0.0706152	0	-0.0720445
TACC3	4.38e-06	0.0586459	0.412	0.286	0.0706681	0	-0.0586459
TYMS	4.42e-06	0.0805219	0.866	0.755	0.0713072	0	-0.0805219
RNF34	4.48e-06	0.078424	0.461	0.342	0.0722495	0	-0.078424
HIPK3	4.49e-06	0.0563089	0.264	0.172	0.0724837	0	-0.0563089
TSPAN3	4.51e-06	-0.134836	0.542	0.586	0.0728407	0	0.134836
SNCG	4.52e-06	-0.0997839	0.108	0.178	0.0729417	0	0.0997839
MRPS26	4.58e-06	0.0914336	0.788	0.672	0.0738734	0	-0.0914336
SLC35G1	4.6e-06	0.0541357	0.172	0.102	0.0741643	0	-0.0541357
TMBIM6	4.61e-06	-0.0989079	0.962	0.949	0.0743484	0	0.0989079
PSME4	4.62e-06	0.074788	0.395	0.289	0.0744928	0	-0.074788
RIOK2	4.63e-06	0.109418	0.536	0.42	0.0746557	0	-0.109418
ID3	4.65e-06	0.0637491	0.628	0.488	0.0750472	0	-0.0637491
UPF2	4.69e-06	0.0647835	0.423	0.308	0.0757147	0	-0.0647835
PSME2	4.7e-06	-0.111701	0.945	0.929	0.0758306	0	0.111701
BZW2	4.72e-06	0.0736601	0.731	0.601	0.0762191	0	-0.0736601
C1orf35	4.82e-06	0.0775021	0.512	0.388	0.0778272	0	-0.0775021
TFB2M	4.85e-06	0.0710805	0.302	0.209	0.0782932	0	-0.0710805
FAM216A	4.88e-06	0.0826156	0.44	0.327	0.0787163	0	-0.0826156
POGZ	4.94e-06	0.0554068	0.408	0.294	0.0796491	0	-0.0554068
COX7B2	4.95e-06	-0.14174	0.528	0.592	0.0798137	0	0.14174
KIF9	4.98e-06	-0.108212	0.298	0.38	0.0803346	0	0.108212
RPL27A	5.01e-06	-0.092591	0.986	0.98	0.0809334	0	0.092591
BRMS1L	5.02e-06	0.0596643	0.353	0.246	0.0810846	0	-0.0596643
KIF13A	5.08e-06	0.0677857	0.35	0.248	0.0820231	0	-0.0677857
FANCG	5.16e-06	0.0541922	0.275	0.183	0.0833168	0	-0.0541922
TIMM44	5.21e-06	0.0764723	0.531	0.418	0.0840102	0	-0.0764723
RPS29	5.22e-06	-0.0827493	0.986	0.981	0.0842276	0	0.0827493
MAP2K4	5.22e-06	0.0750688	0.343	0.242	0.0842582	0	-0.0750688
SPAST	5.23e-06	0.0505424	0.227	0.145	0.0843672	0	-0.0505424
SMAP2	5.24e-06	0.107686	0.428	0.321	0.0845387	0	-0.107686
ARL6IP4	5.36e-06	0.0812001	0.978	0.943	0.0865221	0	-0.0812001
ARL5B	5.42e-06	0.0727565	0.321	0.223	0.0875419	0	-0.0727565
REV3L	5.51e-06	0.0638211	0.394	0.289	0.0890045	0	-0.0638211
BRI3	5.58e-06	-0.119149	0.949	0.952	0.0900383	0	0.119149
SERINC3	5.63e-06	-0.15063	0.706	0.723	0.0908935	0	0.15063
MECOM	5.65e-06	0.0536436	0.335	0.231	0.0912067	0	-0.0536436
COX7B	5.69e-06	-0.12852	0.833	0.818	0.0918437	0	0.12852
FAU	5.87e-06	-0.079043	0.993	0.992	0.0947106	0	0.079043
ADAM19	5.89e-06	-0.0962254	0.092	0.158	0.0950925	0	0.0962254
LDOC1	5.99e-06	-0.0661629	0.053	0.112	0.0967386	0	0.0661629
MKRN2	6e-06	0.0873181	0.408	0.297	0.0968753	0	-0.0873181
RAB23	6.02e-06	0.0554607	0.215	0.134	0.0971698	0	-0.0554607
GGCX	6.03e-06	-0.119249	0.397	0.47	0.0973355	0	0.119249
GHITM	6.11e-06	-0.112366	0.908	0.902	0.0986218	0	0.112366
AFF3	6.13e-06	0.0576228	0.166	0.096	0.0989717	0	-0.0576228
RPRD1B	6.15e-06	0.053793	0.41	0.299	0.0992756	0	-0.053793
PPP4C	6.15e-06	-0.0985557	0.711	0.73	0.0992762	0	0.0985557
TRAPPC6B	6.2e-06	0.0528481	0.353	0.244	0.0999979	0	-0.0528481
PPCS	6.24e-06	-0.157003	0.618	0.645	0.100769	0	0.157003
PLK4	6.28e-06	0.0701606	0.272	0.184	0.101279	0	-0.0701606
RPS27L	6.4e-06	-0.123816	0.906	0.874	0.103354	0	0.123816
PPP4R1	6.42e-06	0.0898796	0.635	0.515	0.103536	0	-0.0898796
DDX23	6.53e-06	0.0543692	0.342	0.236	0.105328	0	-0.0543692
YY1	6.58e-06	0.0993963	0.888	0.802	0.106255	0	-0.0993963
KIF18A	6.64e-06	0.123254	0.401	0.302	0.107136	0	-0.123254
MED14	6.65e-06	0.0633026	0.182	0.11	0.107364	0	-0.0633026
FKBP3	6.66e-06	0.0962544	0.851	0.753	0.107444	0	-0.0962544
ORC6	6.79e-06	0.0881915	0.618	0.505	0.109636	0	-0.0881915
WBP11	6.84e-06	0.097371	0.627	0.518	0.110445	0	-0.097371
CASC8	6.9e-06	0.0515145	0.297	0.198	0.111371	0	-0.0515145
RNF2	7e-06	0.0562445	0.321	0.221	0.11298	0	-0.0562445
RIPK1	7.1e-06	0.0652495	0.401	0.292	0.11461	0	-0.0652495
TANC2	7.11e-06	0.0569285	0.331	0.231	0.114822	0	-0.0569285
NSD1	7.15e-06	0.0960419	0.538	0.408	0.115363	0	-0.0960419
ZNF91	7.15e-06	0.051177	0.271	0.179	0.11539	0	-0.051177
RABGAP1	7.16e-06	0.0705731	0.347	0.246	0.115594	0	-0.0705731
COX5B	7.17e-06	-0.0959071	0.937	0.944	0.115662	0	0.0959071
GALNT7	7.32e-06	0.0856046	0.523	0.397	0.118058	0	-0.0856046
MALL	7.33e-06	-0.117563	0.164	0.236	0.11826	0	0.117563
ZNF93	7.36e-06	0.0543742	0.123	0.066	0.118821	0	-0.0543742
CCDC47	7.5e-06	0.0932435	0.821	0.723	0.121028	0	-0.0932435
RBX1	7.57e-06	-0.103591	0.949	0.937	0.122106	0	0.103591
SF3B2	7.57e-06	0.0837709	0.888	0.82	0.122142	0	-0.0837709
IMPA1	7.72e-06	0.0720082	0.373	0.265	0.124571	0	-0.0720082
DCUN1D4	7.8e-06	0.0545158	0.231	0.151	0.125858	0	-0.0545158
DGUOK	7.84e-06	-0.121043	0.871	0.873	0.126582	0	0.121043
ZNF721	7.86e-06	0.0757585	0.327	0.233	0.126891	0	-0.0757585
TTK	7.99e-06	0.0860118	0.43	0.315	0.128994	0	-0.0860118
HMGN2	8.02e-06	0.0828409	0.971	0.937	0.129357	0	-0.0828409
LARP1B	8.05e-06	0.0662761	0.285	0.198	0.129905	0	-0.0662761
SLC2A1	8.25e-06	-0.148123	0.625	0.648	0.133106	0	0.148123
RPS20	8.29e-06	-0.109376	0.971	0.962	0.133723	0	0.109376
USP48	8.29e-06	0.0919278	0.607	0.488	0.133807	0	-0.0919278
MYBL2	8.3e-06	0.0554457	0.373	0.264	0.133945	0	-0.0554457
SLC36A4	8.4e-06	0.0820468	0.561	0.443	0.135571	0	-0.0820468
KIAA1586	8.47e-06	0.0700983	0.464	0.345	0.136677	0	-0.0700983
SOWAHC	8.58e-06	0.0662395	0.282	0.193	0.138406	0	-0.0662395
MAPKAPK2	8.76e-06	0.0725349	0.428	0.311	0.141308	0	-0.0725349
SF3B6	8.78e-06	-0.0925163	0.973	0.972	0.141687	0	0.0925163
MT2A	8.84e-06	0.0698343	0.996	0.996	0.142683	0	-0.0698343
AMD 1.00	8.85e-06	0.0774107	0.688	0.566	0.14279	0	-0.0774107
GAN	8.9e-06	0.0538806	0.17	0.101	0.143575	0	-0.0538806
KLHL8	8.92e-06	0.0550626	0.275	0.18	0.143917	0	-0.0550626
ORC2	8.96e-06	0.0567241	0.157	0.092	0.144679	0	-0.0567241
AP2M1	9.08e-06	-0.125292	0.884	0.885	0.146618	0	0.125292
MRPL12	9.29e-06	0.0846757	0.825	0.732	0.149991	0	-0.0846757
PTPRE	9.32e-06	-0.125671	0.233	0.305	0.150346	0	0.125671
RBMS2	9.39e-06	0.0623517	0.25	0.165	0.151587	0	-0.0623517
CA12	9.4e-06	-0.0858078	0.126	0.2	0.151773	0	0.0858078
ANKS1A	9.43e-06	0.0523427	0.278	0.186	0.152223	0	-0.0523427
LAPTM4B	9.51e-06	0.085712	0.676	0.55	0.153546	0	-0.085712
BTBD7	9.58e-06	0.0811541	0.472	0.362	0.154558	0	-0.0811541
NVL	9.61e-06	0.0616165	0.235	0.154	0.155094	0	-0.0616165
SRRM2	9.67e-06	0.0881946	0.945	0.884	0.156024	0	-0.0881946
POLE2	9.78e-06	0.0686004	0.3	0.207	0.15782	0	-0.0686004
DDX42	9.96e-06	0.0730007	0.658	0.529	0.160674	0	-0.0730007
SGCB	1e-05	0.0687384	0.575	0.461	0.161668	0	-0.0687384
RUVBL1	1e-05	0.0831213	0.791	0.675	0.162132	0	-0.0831213
CCNK	1.02e-05	0.0837048	0.395	0.289	0.164058	0	-0.0837048
KAT6A	1.02e-05	0.0732301	0.316	0.224	0.16511	0	-0.0732301
SLC30A1	1.03e-05	0.0621484	0.308	0.212	0.166873	0	-0.0621484
ATP2B1	1.04e-05	0.0841107	0.915	0.818	0.168136	0	-0.0841107
WBP2	1.04e-05	-0.123345	0.442	0.5	0.168282	0	0.123345
MSL1	1.05e-05	0.057778	0.287	0.195	0.168689	0	-0.057778
GNPDA2	1.05e-05	0.0649037	0.282	0.193	0.170074	0	-0.0649037
C3orf38	1.07e-05	0.053564	0.349	0.242	0.172426	0	-0.053564
BROX	1.07e-05	0.0795621	0.601	0.469	0.172996	0	-0.0795621
COX6C	1.07e-05	-0.103703	0.971	0.951	0.173117	0	0.103703
IPO8	1.08e-05	0.0565408	0.261	0.172	0.173598	0	-0.0565408
EXOC1	1.09e-05	0.0628624	0.415	0.306	0.175445	0	-0.0628624
PLA2G16	1.09e-05	-0.131401	0.911	0.903	0.176663	0	0.131401
ATP6V1F	1.1e-05	-0.123327	0.793	0.791	0.177118	0	0.123327
RAB5A	1.1e-05	0.0889548	0.698	0.564	0.178319	0	-0.0889548
NOV	1.11e-05	0.0591801	0.212	0.136	0.179526	0	-0.0591801
SURF6	1.12e-05	0.0602537	0.269	0.187	0.180371	0	-0.0602537
SNX30	1.12e-05	0.0544164	0.138	0.078	0.180489	0	-0.0544164
SLC37A2	1.12e-05	-0.0697071	0.088	0.154	0.181383	0	0.0697071
DYNLT1	1.13e-05	-0.105659	0.908	0.905	0.182629	0	0.105659
CNTRL	1.14e-05	0.079995	0.409	0.306	0.183281	0	-0.079995
SLC39A4	1.15e-05	0.0763714	0.679	0.541	0.18565	0	-0.0763714
NCAPH	1.15e-05	0.0597317	0.387	0.282	0.185887	0	-0.0597317
CD74	1.17e-05	-0.222378	0.398	0.452	0.188605	0	0.222378
FSTL1	1.17e-05	0.0611906	0.324	0.226	0.188708	0	-0.0611906
BABAM2	1.17e-05	-0.0954035	0.209	0.286	0.189233	0	0.0954035
RGS10	1.18e-05	-0.131308	0.814	0.8	0.189943	0	0.131308
HCFC1R1	1.18e-05	0.0853661	0.826	0.719	0.190073	0	-0.0853661
NEDD9	1.18e-05	-0.0791666	0.14	0.213	0.190689	0	0.0791666
MRPS6	1.19e-05	-0.13566	0.784	0.778	0.192214	0	0.13566
POMGNT1	1.2e-05	-0.12979	0.361	0.419	0.193623	0	0.12979
RPS16	1.2e-05	-0.0621132	0.999	0.999	0.194055	0	0.0621132
GTF3C4	1.21e-05	0.0745878	0.29	0.198	0.194481	0	-0.0745878
MVP	1.22e-05	-0.130138	0.305	0.368	0.19635	0	0.130138
SNF8	1.22e-05	-0.11893	0.918	0.902	0.197309	0	0.11893
FAF1	1.23e-05	0.0689489	0.598	0.482	0.197948	0	-0.0689489
KCNN4	1.23e-05	-0.120464	0.3	0.366	0.198028	0	0.120464
SEPT10	1.23e-05	0.0752871	0.84	0.729	0.198057	0	-0.0752871
ACOT7	1.23e-05	-0.111898	0.583	0.618	0.198112	0	0.111898
TRIQK	1.23e-05	0.0542631	0.256	0.171	0.198576	0	-0.0542631
ENOPH1	1.24e-05	0.0878655	0.617	0.497	0.199646	0	-0.0878655
IGF2BP2	1.25e-05	0.0912411	0.769	0.653	0.201449	0	-0.0912411
RSBN1	1.25e-05	0.0575324	0.22	0.145	0.201614	0	-0.0575324
PPAN	1.25e-05	0.0704858	0.304	0.209	0.20186	0	-0.0704858
FBXO21	1.26e-05	0.0563435	0.546	0.424	0.202713	0	-0.0563435
SP3	1.26e-05	0.0884494	0.43	0.321	0.203296	0	-0.0884494
DUT	1.31e-05	0.0886323	0.893	0.82	0.21118	0	-0.0886323
RIC8B	1.31e-05	0.0551139	0.244	0.16	0.211825	0	-0.0551139
TSN	1.31e-05	0.0935112	0.557	0.45	0.211859	0	-0.0935112
EHMT1	1.31e-05	0.0649364	0.428	0.312	0.211877	0	-0.0649364
AP5M1	1.32e-05	0.0593319	0.289	0.198	0.212763	0	-0.0593319
SRGAP1	1.33e-05	0.0753737	0.572	0.459	0.21508	0	-0.0753737
DDX55	1.35e-05	0.0908403	0.524	0.415	0.217241	0	-0.0908403
CSTF1	1.35e-05	0.0730601	0.424	0.321	0.217401	0	-0.0730601
SREK1	1.36e-05	0.069372	0.735	0.617	0.219425	0	-0.069372
GPBP1	1.36e-05	0.094466	0.806	0.713	0.219715	0	-0.094466
ANKRD26	1.37e-05	0.07795	0.561	0.455	0.221361	0	-0.07795
EPDR1	1.38e-05	0.0681508	0.306	0.216	0.222951	0	-0.0681508
ANXA4	1.39e-05	-0.130878	0.415	0.479	0.224596	0	0.130878
NELFE	1.39e-05	-0.116364	0.731	0.762	0.224956	0	0.116364
ACAA2	1.41e-05	-0.121423	0.512	0.557	0.227831	0	0.121423
VPS4A	1.43e-05	0.0543395	0.494	0.373	0.230559	0	-0.0543395
TTC37	1.43e-05	0.0816688	0.561	0.441	0.231052	0	-0.0816688
HK1	1.45e-05	0.0732856	0.609	0.486	0.234223	0	-0.0732856
CDCA4	1.45e-05	0.0873331	0.554	0.438	0.234422	0	-0.0873331
ELP2	1.45e-05	0.0655408	0.345	0.245	0.234515	0	-0.0655408
EBPL	1.47e-05	0.0905073	0.637	0.528	0.237705	0	-0.0905073
IL13RA1	1.49e-05	0.0673892	0.427	0.314	0.240376	0	-0.0673892
MRS2	1.51e-05	0.0713821	0.505	0.387	0.243445	0	-0.0713821
ZNF83	1.51e-05	0.0625898	0.186	0.114	0.243556	0	-0.0625898
MCL1	1.52e-05	0.125347	0.912	0.852	0.245292	0	-0.125347
GINM1	1.52e-05	-0.10853	0.48	0.538	0.245862	0	0.10853
PFDN6	1.53e-05	0.0973626	0.741	0.638	0.246979	0	-0.0973626
ZNF7	1.55e-05	0.0581977	0.326	0.23	0.249975	0	-0.0581977
EBP	1.57e-05	-0.138736	0.538	0.576	0.252832	0	0.138736
EDF1	1.58e-05	-0.104868	0.949	0.937	0.255083	0	0.104868
CCNT2	1.58e-05	0.0623922	0.201	0.128	0.255687	0	-0.0623922
CHAMP1	1.6e-05	0.0586789	0.341	0.242	0.258218	0	-0.0586789
TRA2B	1.63e-05	0.101507	0.724	0.62	0.262913	0	-0.101507
SLC20A1	1.64e-05	0.103589	0.743	0.639	0.264564	0	-0.103589
APBB1IP	1.65e-05	0.0830774	0.64	0.53	0.266241	0	-0.0830774
TRIP13	1.66e-05	0.050529	0.341	0.237	0.267656	0	-0.050529
CEP135	1.67e-05	0.0724196	0.423	0.317	0.268739	0	-0.0724196
IFRD2	1.68e-05	0.0777163	0.777	0.661	0.270733	0	-0.0777163
N4BP1	1.69e-05	0.0671426	0.391	0.284	0.27218	0	-0.0671426
MAP4K3	1.69e-05	0.0658633	0.361	0.261	0.27228	0	-0.0658633
CDK12	1.69e-05	0.0639162	0.642	0.521	0.272475	0	-0.0639162
[truncated: 1,540 more rows]

## Sheet: Sheet2
	FTH1	6.85e-53	-0.376802	1	0.999	1.11e-48	Ferroptosis		FTH1	6.85e-53	-0.3768	1	0.999	1.11e-48	GOBP_CELLULAR_IRON_ION_HOMEOSTASIS
	TFRC	4.23e-30	0.3065	0.685	0.474	6.83e-26	Ferroptosis		ACO1	6.46e-33	0.267088	0.711	0.456	1.04e-28	GOBP_CELLULAR_IRON_ION_HOMEOSTASIS
	SLC38A1	7.92e-14	0.163831	0.788	0.634	1.28e-09	Ferroptosis		HIF1A	4.54e-32	0.289936	0.874	0.701	7.32e-28	GOBP_CELLULAR_IRON_ION_HOMEOSTASIS
	SAT1	9.39e-14	-0.363291	0.707	0.784	1.52e-09	Ferroptosis		TFRC	4.23e-30	0.3065	0.685	0.474	6.83e-26	GOBP_CELLULAR_IRON_ION_HOMEOSTASIS
	ACSL5	2.89e-12	-0.185401	0.29	0.41	4.66e-08	Ferroptosis		ATP6V0A2	2e-12	0.099527	0.3	0.162	3.23e-08	GOBP_CELLULAR_IRON_ION_HOMEOSTASIS
	GPX4	6.58e-12	-0.140969	0.984	0.981	1.06e-07	Ferroptosis		SLC39A14	1.33e-07	0.053877	0.287	0.177	0.002152	GOBP_CELLULAR_IRON_ION_HOMEOSTASIS
	SLC39A14	1.33e-07	0.0538767	0.287	0.177	0.00215209	Ferroptosis		B2M	3.14e-60	-0.34555	0.996	0.999	5.07e-56	GOBP_CELLULAR_RESPONSE_TO_IRON_ION
	ACSL4	1.41e-07	0.109732	0.732	0.6	0.00226753	Ferroptosis		BLVRB	4.65e-15	-0.23749	0.568	0.661	7.5e-11	GOBP_HEME_METABOLIC_PROCESS
ABCD3	FTH1	6.85e-53	-0.3768	1	0.999	1.11e-48	GOBP_CELLULAR_IRON_ION_HOMEOSTASIS		SLC25A39	1.38e-06	-0.13943	0.581	0.632	0.022262	GOBP_HEME_METABOLIC_PROCESS
B2M	ACO1	6.46e-33	0.267088	0.711	0.456	1.04e-28	GOBP_CELLULAR_IRON_ION_HOMEOSTASIS		PGRMC2	4.31e-11	0.14608	0.666	0.512	6.96e-07	GOBP_HEME_TRANSPORT
FTH1	HIF1A	4.54e-32	0.289936	0.874	0.701	7.32e-28	GOBP_CELLULAR_IRON_ION_HOMEOSTASIS		SLC39A14	1.33e-07	0.053877	0.287	0.177	0.002152	GOBP_IRON_IMPORT_INTO_CELL
ABCE1	TFRC	4.23e-30	0.3065	0.685	0.474	6.83e-26	GOBP_CELLULAR_IRON_ION_HOMEOSTASIS		B2M	3.14e-60	-0.34555	0.996	0.999	5.07e-56	GOBP_IRON_ION_HOMEOSTASIS
CLTC	ATP6V0A2	2e-12	0.099527	0.3	0.162	3.23e-08	GOBP_CELLULAR_IRON_ION_HOMEOSTASIS		FTH1	6.85e-53	-0.3768	1	0.999	1.11e-48	GOBP_IRON_ION_HOMEOSTASIS
ACO1	SLC39A14	1.33e-07	0.053877	0.287	0.177	0.002152	GOBP_CELLULAR_IRON_ION_HOMEOSTASIS		ACO1	6.46e-33	0.267088	0.711	0.456	1.04e-28	GOBP_IRON_ION_HOMEOSTASIS
HIF1A	B2M	3.14e-60	-0.34555	0.996	0.999	5.07e-56	GOBP_CELLULAR_RESPONSE_TO_IRON_ION		HIF1A	4.54e-32	0.289936	0.874	0.701	7.32e-28	GOBP_IRON_ION_HOMEOSTASIS
TFRC	BLVRB	4.65e-15	-0.23749	0.568	0.661	7.5e-11	GOBP_HEME_METABOLIC_PROCESS		TFRC	4.23e-30	0.3065	0.685	0.474	6.83e-26	GOBP_IRON_ION_HOMEOSTASIS
TFRC	SLC25A39	1.38e-06	-0.13943	0.581	0.632	0.022262	GOBP_HEME_METABOLIC_PROCESS		ATP6V0A2	2e-12	0.099527	0.3	0.162	3.23e-08	GOBP_IRON_ION_HOMEOSTASIS
HSPA9	PGRMC2	4.31e-11	0.14608	0.666	0.512	6.96e-07	GOBP_HEME_TRANSPORT		EIF2AK1	5.93e-11	0.123787	0.609	0.445	9.58e-07	GOBP_IRON_ION_HOMEOSTASIS
BRIP1	SLC39A14	1.33e-07	0.053877	0.287	0.177	0.002152	GOBP_IRON_IMPORT_INTO_CELL		PICALM	2.82e-10	0.120191	0.503	0.35	4.56e-06	GOBP_IRON_ION_HOMEOSTASIS
HDGF	B2M	3.14e-60	-0.34555	0.996	0.999	5.07e-56	GOBP_IRON_ION_HOMEOSTASIS		SLC39A14	1.33e-07	0.053877	0.287	0.177	0.002152	GOBP_IRON_ION_HOMEOSTASIS
UBC	FTH1	6.85e-53	-0.3768	1	0.999	1.11e-48	GOBP_IRON_ION_HOMEOSTASIS		GLRX5	4.17e-07	0.103401	0.925	0.819	0.006724	GOBP_IRON_ION_HOMEOSTASIS
UBB	ACO1	6.46e-33	0.267088	0.711	0.456	1.04e-28	GOBP_IRON_ION_HOMEOSTASIS		SLC39A14	1.33e-07	0.053877	0.287	0.177	0.002152	GOBP_IRON_ION_TRANSMEMBRANE_TRANSPORT
ATP6V0B	HIF1A	4.54e-32	0.289936	0.874	0.701	7.32e-28	GOBP_IRON_ION_HOMEOSTASIS		B2M	3.14e-60	-0.34555	0.996	0.999	5.07e-56	GOBP_IRON_ION_TRANSPORT
CAND1	TFRC	4.23e-30	0.3065	0.685	0.474	6.83e-26	GOBP_IRON_ION_HOMEOSTASIS		FTH1	6.85e-53	-0.3768	1	0.999	1.11e-48	GOBP_IRON_ION_TRANSPORT
BMP2K	ATP6V0A2	2e-12	0.099527	0.3	0.162	3.23e-08	GOBP_IRON_ION_HOMEOSTASIS		CLTC	3.39e-39	0.298014	0.926	0.787	5.48e-35	GOBP_IRON_ION_TRANSPORT
DNA2	EIF2AK1	5.93e-11	0.123787	0.609	0.445	9.58e-07	GOBP_IRON_ION_HOMEOSTASIS		TFRC	4.23e-30	0.3065	0.685	0.474	6.83e-26	GOBP_IRON_ION_TRANSPORT
PPAT	PICALM	2.82e-10	0.120191	0.503	0.35	4.56e-06	GOBP_IRON_ION_HOMEOSTASIS		PGRMC2	4.31e-11	0.14608	0.666	0.512	6.96e-07	GOBP_IRON_ION_TRANSPORT
BLVRB	SLC39A14	1.33e-07	0.053877	0.287	0.177	0.002152	GOBP_IRON_ION_HOMEOSTASIS		SLC39A14	1.33e-07	0.053877	0.287	0.177	0.002152	GOBP_IRON_ION_TRANSPORT
TFF1	GLRX5	4.17e-07	0.103401	0.925	0.819	0.006724	GOBP_IRON_ION_HOMEOSTASIS		HSPA9	1.78e-26	0.246494	0.907	0.805	2.87e-22	GOBP_IRON_SULFUR_CLUSTER_ASSEMBLY
SLC38A1	SLC39A14	1.33e-07	0.053877	0.287	0.177	0.002152	GOBP_IRON_ION_TRANSMEMBRANE_TRANSPORT		GLRX5	4.17e-07	0.103401	0.925	0.819	0.006724	GOBP_IRON_SULFUR_CLUSTER_ASSEMBLY
SAT1	B2M	3.14e-60	-0.34555	0.996	0.999	5.07e-56	GOBP_IRON_ION_TRANSPORT		B2M	3.14e-60	-0.34555	0.996	0.999	5.07e-56	GOBP_RESPONSE_TO_IRON_ION
RRM2	FTH1	6.85e-53	-0.3768	1	0.999	1.11e-48	GOBP_IRON_ION_TRANSPORT		ACO1	6.46e-33	0.267088	0.711	0.456	1.04e-28	GOBP_RESPONSE_TO_IRON_ION
LRP10	CLTC	3.39e-39	0.298014	0.926	0.787	5.48e-35	GOBP_IRON_ION_TRANSPORT		HIF1A	4.54e-32	0.289936	0.874	0.701	7.32e-28	GOBP_RESPONSE_TO_IRON_ION
ATP6V0A2	TFRC	4.23e-30	0.3065	0.685	0.474	6.83e-26	GOBP_IRON_ION_TRANSPORT		TFRC	4.23e-30	0.3065	0.685	0.474	6.83e-26	GOBP_RESPONSE_TO_IRON_ION
ACSL5	PGRMC2	4.31e-11	0.14608	0.666	0.512	6.96e-07	GOBP_IRON_ION_TRANSPORT		TFF1	7.43e-14	-0.30491	0.066	0.183	1.2e-09	GOBP_RESPONSE_TO_IRON_ION
DPYD	SLC39A14	1.33e-07	0.053877	0.287	0.177	0.002152	GOBP_IRON_ION_TRANSPORT		G6PD	2.55e-09	-0.15291	0.301	0.408	4.12e-05	GOBP_RESPONSE_TO_IRON_ION
BSG	HSPA9	1.78e-26	0.246494	0.907	0.805	2.87e-22	GOBP_IRON_SULFUR_CLUSTER_ASSEMBLY		CCND1	5.05e-07	0.11724	0.989	0.973	0.008158	GOBP_RESPONSE_TO_IRON_ION
GPX4	GLRX5	4.17e-07	0.103401	0.925	0.819	0.006724	GOBP_IRON_SULFUR_CLUSTER_ASSEMBLY		AOX1	8.52e-12	0.097182	0.272	0.145	1.37e-07	GOMF_2_IRON_2_SULFUR_CLUSTER_BINDING
GAPVD1	B2M	3.14e-60	-0.34555	0.996	0.999	5.07e-56	GOBP_RESPONSE_TO_IRON_ION		ABCE1	3.02e-43	0.347207	0.914	0.755	4.87e-39	GOMF_4_IRON_4_SULFUR_CLUSTER_BINDING
AOX1	ACO1	6.46e-33	0.267088	0.711	0.456	1.04e-28	GOBP_RESPONSE_TO_IRON_ION		ACO1	6.46e-33	0.267088	0.711	0.456	1.04e-28	GOMF_4_IRON_4_SULFUR_CLUSTER_BINDING
USP15	HIF1A	4.54e-32	0.289936	0.874	0.701	7.32e-28	GOBP_RESPONSE_TO_IRON_ION		BRIP1	7.88e-26	0.170217	0.356	0.153	1.27e-21	GOMF_4_IRON_4_SULFUR_CLUSTER_BINDING
PGRMC2	TFRC	4.23e-30	0.3065	0.685	0.474	6.83e-26	GOBP_RESPONSE_TO_IRON_ION		DNA2	1.58e-15	0.100933	0.264	0.122	2.55e-11	GOMF_4_IRON_4_SULFUR_CLUSTER_BINDING
EIF2AK1	TFF1	7.43e-14	-0.30491	0.066	0.183	1.2e-09	GOBP_RESPONSE_TO_IRON_ION		PPAT	4.33e-15	0.151753	0.45	0.274	6.99e-11	GOMF_4_IRON_4_SULFUR_CLUSTER_BINDING
GMPS	G6PD	2.55e-09	-0.15291	0.301	0.408	4.12e-05	GOBP_RESPONSE_TO_IRON_ION		DPYD	3.38e-12	0.123024	0.398	0.244	5.46e-08	GOMF_4_IRON_4_SULFUR_CLUSTER_BINDING
PICALM	CCND1	5.05e-07	0.11724	0.989	0.973	0.008158	GOBP_RESPONSE_TO_IRON_ION		CDKAL1	3.84e-10	0.079097	0.3	0.172	6.19e-06	GOMF_4_IRON_4_SULFUR_CLUSTER_BINDING
CYP20A1	AOX1	8.52e-12	0.097182	0.272	0.145	1.37e-07	GOMF_2_IRON_2_SULFUR_CLUSTER_BINDING		NDUFS8	8.02e-10	-0.15398	0.933	0.922	1.29e-05	GOMF_4_IRON_4_SULFUR_CLUSTER_BINDING
CDKAL1	ABCE1	3.02e-43	0.347207	0.914	0.755	4.87e-39	GOMF_4_IRON_4_SULFUR_CLUSTER_BINDING		PRIM2	2.4e-08	0.089245	0.416	0.285	0.000387	GOMF_4_IRON_4_SULFUR_CLUSTER_BINDING
NDUFS8	ACO1	6.46e-33	0.267088	0.711	0.456	1.04e-28	GOMF_4_IRON_4_SULFUR_CLUSTER_BINDING		FTH1	6.85e-53	-0.3768	1	0.999	1.11e-48	GOMF_IRON_ION_BINDING
MARK3	BRIP1	7.88e-26	0.170217	0.356	0.153	1.27e-21	GOMF_4_IRON_4_SULFUR_CLUSTER_BINDING		ABCE1	3.02e-43	0.347207	0.914	0.755	4.87e-39	GOMF_IRON_ION_BINDING
ATP6V0E1	DNA2	1.58e-15	0.100933	0.264	0.122	2.55e-11	GOMF_4_IRON_4_SULFUR_CLUSTER_BINDING		RRM2	1.77e-13	0.15766	0.647	0.454	2.85e-09	GOMF_IRON_ION_BINDING
G6PD	PPAT	4.33e-15	0.151753	0.45	0.274	6.99e-11	GOMF_4_IRON_4_SULFUR_CLUSTER_BINDING		AOX1	8.52e-12	0.097182	0.272	0.145	1.37e-07	GOMF_IRON_ION_BINDING
NEK7	DPYD	3.38e-12	0.123024	0.398	0.244	5.46e-08	GOMF_4_IRON_4_SULFUR_CLUSTER_BINDING		CYP20A1	3.05e-10	0.113346	0.518	0.354	4.91e-06	GOMF_IRON_ION_BINDING
ADI1	CDKAL1	3.84e-10	0.079097	0.3	0.172	6.19e-06	GOMF_4_IRON_4_SULFUR_CLUSTER_BINDING		ADI1	4.44e-09	0.124334	0.929	0.851	7.16e-05	GOMF_IRON_ION_BINDING
EPB41	NDUFS8	8.02e-10	-0.15398	0.933	0.922	1.29e-05	GOMF_4_IRON_4_SULFUR_CLUSTER_BINDING		CYP51A1	9.81e-08	0.06524	0.222	0.126	0.001583	GOMF_IRON_ION_BINDING
PRIM2	PRIM2	2.4e-08	0.089245	0.416	0.285	0.000387	GOMF_4_IRON_4_SULFUR_CLUSTER_BINDING		TFRC	4.23e-30	0.3065	0.685	0.474	6.83e-26	HALLMARK_HEME_METABOLISM
CYP51A1	FTH1	6.85e-53	-0.3768	1	0.999	1.11e-48	GOMF_IRON_ION_BINDING		HDGF	2.04e-24	0.236318	0.933	0.853	3.29e-20	HALLMARK_HEME_METABOLISM
SLC39A14	ABCE1	3.02e-43	0.347207	0.914	0.755	4.87e-39	GOMF_IRON_ION_BINDING		BMP2K	7.85e-16	0.154104	0.431	0.257	1.27e-11	HALLMARK_HEME_METABOLISM
ACSL4	RRM2	1.77e-13	0.15766	0.647	0.454	2.85e-09	GOMF_IRON_ION_BINDING		BLVRB	4.65e-15	-0.23749	0.568	0.661	7.5e-11	HALLMARK_HEME_METABOLISM
APC	AOX1	8.52e-12	0.097182	0.272	0.145	1.37e-07	GOMF_IRON_ION_BINDING		LRP10	1.48e-12	-0.25246	0.687	0.732	2.39e-08	HALLMARK_HEME_METABOLISM
CLCN3	CYP20A1	3.05e-10	0.113346	0.518	0.354	4.91e-06	GOMF_IRON_ION_BINDING		BSG	3.47e-12	-0.19507	0.922	0.917	5.6e-08	HALLMARK_HEME_METABOLISM
ATP6V1C1	ADI1	4.44e-09	0.124334	0.929	0.851	7.16e-05	GOMF_IRON_ION_BINDING		GAPVD1	7.45e-12	0.119046	0.466	0.305	1.2e-07	HALLMARK_HEME_METABOLISM
ARHGEF12	CYP51A1	9.81e-08	0.06524	0.222	0.126	0.001583	GOMF_IRON_ION_BINDING		USP15	1.64e-11	0.12845	0.57	0.397	2.65e-07	HALLMARK_HEME_METABOLISM
GLRX5	TFRC	4.23e-30	0.3065	0.685	0.474	6.83e-26	HALLMARK_HEME_METABOLISM		EIF2AK1	5.93e-11	0.123787	0.609	0.445	9.58e-07	HALLMARK_HEME_METABOLISM
CCND1	HDGF	2.04e-24	0.236318	0.933	0.853	3.29e-20	HALLMARK_HEME_METABOLISM		GMPS	8.44e-11	0.149984	0.758	0.606	1.36e-06	HALLMARK_HEME_METABOLISM
MOCOS	BMP2K	7.85e-16	0.154104	0.431	0.257	1.27e-11	HALLMARK_HEME_METABOLISM		PICALM	2.82e-10	0.120191	0.503	0.35	4.56e-06	HALLMARK_HEME_METABOLISM
NNT	BLVRB	4.65e-15	-0.23749	0.568	0.661	7.5e-11	HALLMARK_HEME_METABOLISM		MARK3	1.12e-09	0.116634	0.594	0.446	1.81e-05	HALLMARK_HEME_METABOLISM
NEDD8	LRP10	1.48e-12	-0.25246	0.687	0.732	2.39e-08	HALLMARK_HEME_METABOLISM		NEK7	3.06e-09	0.096021	0.454	0.316	4.94e-05	HALLMARK_HEME_METABOLISM
BNIP3L	BSG	3.47e-12	-0.19507	0.922	0.917	5.6e-08	HALLMARK_HEME_METABOLISM		EPB41	8.27e-09	0.077113	0.231	0.13	0.000133	HALLMARK_HEME_METABOLISM
SLC25A39	GAPVD1	7.45e-12	0.119046	0.466	0.305	1.2e-07	HALLMARK_HEME_METABOLISM		CLCN3	2.35e-07	0.112188	0.49	0.377	0.00379	HALLMARK_HEME_METABOLISM
FBXO34	USP15	1.64e-11	0.12845	0.57	0.397	2.65e-07	HALLMARK_HEME_METABOLISM		ARHGEF12	3.99e-07	0.073942	0.557	0.418	0.006442	HALLMARK_HEME_METABOLISM
	EIF2AK1	5.93e-11	0.123787	0.609	0.445	9.58e-07	HALLMARK_HEME_METABOLISM		GLRX5	4.17e-07	0.103401	0.925	0.819	0.006724	HALLMARK_HEME_METABOLISM
	GMPS	8.44e-11	0.149984	0.758	0.606	1.36e-06	HALLMARK_HEME_METABOLISM		MOCOS	6.54e-07	0.057901	0.223	0.134	0.010559	HALLMARK_HEME_METABOLISM
	PICALM	2.82e-10	0.120191	0.503	0.35	4.56e-06	HALLMARK_HEME_METABOLISM		NNT	8.49e-07	0.05958	0.33	0.224	0.013697	HALLMARK_HEME_METABOLISM
	MARK3	1.12e-09	0.116634	0.594	0.446	1.81e-05	HALLMARK_HEME_METABOLISM		BNIP3L	9.58e-07	-0.12263	0.844	0.856	0.015456	HALLMARK_HEME_METABOLISM
	NEK7	3.06e-09	0.096021	0.454	0.316	4.94e-05	HALLMARK_HEME_METABOLISM		FBXO34	2.19e-06	0.07344	0.368	0.266	0.035425	HALLMARK_HEME_METABOLISM
	EPB41	8.27e-09	0.077113	0.231	0.13	0.000133	HALLMARK_HEME_METABOLISM		APC	1.96e-07	0.088844	0.532	0.404	0.003165	iron deficient anemia
	CLCN3	2.35e-07	0.112188	0.49	0.377	0.00379	HALLMARK_HEME_METABOLISM		FTH1	6.85e-53	-0.3768	1	0.999	1.11e-48	REACTOME_IRON_UPTAKE_AND_TRANSPORT
	ARHGEF12	3.99e-07	0.073942	0.557	0.418	0.006442	HALLMARK_HEME_METABOLISM		ACO1	6.46e-33	0.267088	0.711	0.456	1.04e-28	REACTOME_IRON_UPTAKE_AND_TRANSPORT
	GLRX5	4.17e-07	0.103401	0.925	0.819	0.006724	HALLMARK_HEME_METABOLISM		TFRC	4.23e-30	0.3065	0.685	0.474	6.83e-26	REACTOME_IRON_UPTAKE_AND_TRANSPORT
	MOCOS	6.54e-07	0.057901	0.223	0.134	0.010559	HALLMARK_HEME_METABOLISM		UBC	7.09e-22	-0.24747	0.985	0.982	1.14e-17	REACTOME_IRON_UPTAKE_AND_TRANSPORT
	NNT	8.49e-07	0.05958	0.33	0.224	0.013697	HALLMARK_HEME_METABOLISM		UBB	1.83e-21	-0.19338	0.992	0.991	2.96e-17	REACTOME_IRON_UPTAKE_AND_TRANSPORT
	BNIP3L	9.58e-07	-0.12263	0.844	0.856	0.015456	HALLMARK_HEME_METABOLISM		ATP6V0B	1.97e-20	-0.21056	0.963	0.949	3.18e-16	REACTOME_IRON_UPTAKE_AND_TRANSPORT
	FBXO34	2.19e-06	0.07344	0.368	0.266	0.035425	HALLMARK_HEME_METABOLISM		CAND1	2.65e-20	0.193361	0.595	0.387	4.28e-16	REACTOME_IRON_UPTAKE_AND_TRANSPORT
	APC	1.96e-07	0.088844	0.532	0.404	0.003165	iron deficient anemia		ATP6V0A2	2e-12	0.099527	0.3	0.162	3.23e-08	REACTOME_IRON_UPTAKE_AND_TRANSPORT
	FTH1	6.85e-53	-0.3768	1	0.999	1.11e-48	REACTOME_IRON_UPTAKE_AND_TRANSPORT		ATP6V0E1	1.2e-09	-0.13867	0.947	0.946	1.93e-05	REACTOME_IRON_UPTAKE_AND_TRANSPORT
	ACO1	6.46e-33	0.267088	0.711	0.456	1.04e-28	REACTOME_IRON_UPTAKE_AND_TRANSPORT		ATP6V1C1	3.45e-07	0.11683	0.594	0.469	0.005571	REACTOME_IRON_UPTAKE_AND_TRANSPORT
	TFRC	4.23e-30	0.3065	0.685	0.474	6.83e-26	REACTOME_IRON_UPTAKE_AND_TRANSPORT		NEDD8	9.16e-07	-0.10965	0.963	0.981	0.014791	REACTOME_IRON_UPTAKE_AND_TRANSPORT
	UBC	7.09e-22	-0.24747	0.985	0.982	1.14e-17	REACTOME_IRON_UPTAKE_AND_TRANSPORT		FTH1	6.85e-53	-0.376802	1	0.999	1.11e-48	Ferroptosis
	UBB	1.83e-21	-0.19338	0.992	0.991	2.96e-17	REACTOME_IRON_UPTAKE_AND_TRANSPORT		TFRC	4.23e-30	0.3065	0.685	0.474	6.83e-26	Ferroptosis
	ATP6V0B	1.97e-20	-0.21056	0.963	0.949	3.18e-16	REACTOME_IRON_UPTAKE_AND_TRANSPORT		SLC38A1	7.92e-14	0.163831	0.788	0.634	1.28e-09	Ferroptosis
	CAND1	2.65e-20	0.193361	0.595	0.387	4.28e-16	REACTOME_IRON_UPTAKE_AND_TRANSPORT		SAT1	9.39e-14	-0.363291	0.707	0.784	1.52e-09	Ferroptosis
	ATP6V0A2	2e-12	0.099527	0.3	0.162	3.23e-08	REACTOME_IRON_UPTAKE_AND_TRANSPORT		ACSL5	2.89e-12	-0.185401	0.29	0.41	4.66e-08	Ferroptosis
	ATP6V0E1	1.2e-09	-0.13867	0.947	0.946	1.93e-05	REACTOME_IRON_UPTAKE_AND_TRANSPORT		GPX4	6.58e-12	-0.140969	0.984	0.981	1.06e-07	Ferroptosis
	ATP6V1C1	3.45e-07	0.11683	0.594	0.469	0.005571	REACTOME_IRON_UPTAKE_AND_TRANSPORT		SLC39A14	1.33e-07	0.0538767	0.287	0.177	0.00215209	Ferroptosis
	NEDD8	9.16e-07	-0.10965	0.963	0.981	0.014791	REACTOME_IRON_UPTAKE_AND_TRANSPORT		ACSL4	1.41e-07	0.109732	0.732	0.6	0.00226753	Ferroptosis

## Sheet: Anemia
MT-ND1	mitochondrially encoded NADH:ubiquinone ox...
NDUFA1	4694	NDUFA1	NADH:ubiquinone oxidoreductase subunit A1 ...
NDUFA13	51079	NDUFA13	NADH:ubiquinone oxidoreductase subunit A13...
NDUFA2	4695	NDUFA2	NADH:ubiquinone oxidoreductase subunit A2 ...
NDUFA6	4700	NDUFA6	NADH:ubiquinone oxidoreductase subunit A6 ...
NDUFA9	4704	NDUFA9	NADH:ubiquinone oxidoreductase subunit A9 ...
NDUFAB1	4706	NDUFAB1	NADH:ubiquinone oxidoreductase subunit AB1...
NDUFB6	4712	NDUFB6	NADH:ubiquinone oxidoreductase subunit B6 ...
NDUFS1	4719	NDUFS1	NADH:ubiquinone oxidoreductase core subuni...
NDUFS2	4720	NDUFS2	NADH:ubiquinone oxidoreductase core subuni...
NDUFS3	4722	NDUFS3	NADH:ubiquinone oxidoreductase core subuni...
NDUFS4	4724	NDUFS4	NADH:ubiquinone oxidoreductase subunit S4 ...
NDUFS7	374291	NDUFS7	NADH:ubiquinone oxidoreductase core subuni...
NDUFS8	4728	NDUFS8	NADH:ubiquinone oxidoreductase core subuni...
NDUFV1	4723	NDUFV1	NADH:ubiquinone oxidoreductase core subuni...

## Sheet: Fe List from Dr. Fraley
Gene Name	p_val	avg_logFC	pct.1	pct.2	p_val_adj
SAT1	9.39e-14	-0.363291	0.707	0.784	1.52e-09
FTH1	6.85e-53	-0.376802	1	0.999	1.11e-48
HIF1A	4.54e-32	0.289936	0.874	0.701	7.32e-28
HSP90AB1	5.19e-53	0.273648	1	0.994	8.37e-49
HSP90AA1	2.62e-43	0.250107	0.999	1	4.23e-39
PARP1	3.41e-39	0.312274	0.891	0.729	5.5e-35

## Sheet: GSEA_Sequestering_of_Iron_Ion
Gene	p_val	avg_logFC	pct.1	pct.2	p_val_adj
FTH1	6.85e-53	-0.376802	1	0.999	1.11e-48
FTL	0.645519	-0.0750721	1	1	1
FTH1P19
LCN2
FTHL17
SRI	0.000348798	0.0795774	0.952	0.881	1
FTMT

## Sheet: GSEA_Fe_UptakeTransport
Gene Symbol Gene Symbol	Gene Description	Gene Name	Column4	p_val	avg_logFC	pct.1	pct.2	p_val_adj	Column1	Column2	Column3	Column32	Column33	Column34	Column35	Column36	Column37	Column38	Column39	Column40	Column41	Column42	Column43	Column44	Column45	Column46
ENSG00000118777	9429	ABCG2	ATP binding cassette subfamily G ...
ENSG00000122729	48	ACO1	aconitase 1 [Source:HGNC Symbol;A...	6.46e-33	0.267088	0.711	0.456	1.04e-28
ENSG00000071553	537	ATP6AP1	ATPase H+ transporting accessory ...	0.00201792	-0.0889059	0.376	0.413	1
ENSG00000033627	535	ATP6V0A1	ATPase H+ transporting V0 subunit...
ENSG00000185344	23545	ATP6V0A2	ATPase H+ transporting V0 subunit...	2e-12	0.0995267	0.3	0.162	3.23e-08
ENSG00000105929	50617	ATP6V0A4	ATPase H+ transporting V0 subunit...
ENSG00000117410	533	ATP6V0B	ATPase H+ transporting V0 subunit...	1.97e-20	-0.210555	0.963	0.949	3.18e-16
ENSG00000185883	527	ATP6V0C	ATPase H+ transporting V0 subunit...
ENSG00000159720	9114	ATP6V0D1	ATPase H+ transporting V0 subunit...
ENSG00000147614	245972	ATP6V0D2	ATPase H+ transporting V0 subunit...
ENSG00000113732	8992	ATP6V0E1	ATPase H+ transporting V0 subunit...	1.2e-09	-0.138669	0.947	0.946	1.93e-05
ENSG00000171130	155066	ATP6V0E2	ATPase H+ transporting V0 subunit...	0.189265	-0.0510567	0.313	0.322	1
ENSG00000114573	523	ATP6V1A	ATPase H+ transporting V1 subunit...
ENSG00000116039	525	ATP6V1B1	ATPase H+ transporting V1 subunit...
ENSG00000147416	526	ATP6V1B2	ATPase H+ transporting V1 subunit...
ENSG00000155097	528	ATP6V1C1	ATPase H+ transporting V1 subunit...	3.45e-07	0.11683	0.594	0.469	0.00557108
ENSG00000143882	245973	ATP6V1C2	ATPase H+ transporting V1 subunit...
ENSG00000100554	51382	ATP6V1D	ATPase H+ transporting V1 subunit...	0.0839557	-0.0596674	0.781	0.746	1
ENSG00000131100	529	ATP6V1E1	ATPase H+ transporting V1 subunit...	0.0036089	-0.0954547	0.434	0.462	1
ENSG00000250565	90423	ATP6V1E2	ATPase H+ transporting V1 subunit...
ENSG00000128524	9296	ATP6V1F	ATPase H+ transporting V1 subunit...	1.1e-05	-0.123327	0.793	0.791	0.177118
ENSG00000136888	9550	ATP6V1G1	ATPase H+ transporting V1 subunit...
ENSG00000206445	534	ATP6V1G2	ATPase H+ transporting V1 subunit...
ENSG00000151418	127124	ATP6V1G3	ATPase H+ transporting V1 subunit...
ENSG00000047249	51606	ATP6V1H	ATPase H+ transporting V1 subunit...
ENSG00000111530	55832	CAND1	cullin associated and neddylation...	2.65e-20	0.193361	0.595	0.387	4.28e-16
ENSG00000047457	1356	CP	ceruloplasmin [Source:HGNC Symbol...
ENSG00000055130	8454	CUL1	cullin 1 [Source:HGNC Symbol;Acc:...						CUL2	5.06e-21	0.211411	0.735	0.527	8.17e-17	CUL3	6e-14	0.171587	0.769	0.602	9.69e-10	CUL4B	7.81e-19	0.170519	0.543	0.339	1.26e-14
ENSG00000071967	79901	CYBRD1	cytochrome b reductase 1 [Source:...
ENSG00000118564	26234	FBXL5	F-box and leucine rich repeat pro...
ENSG00000162769	28982	FLVCR1	FLVCR heme transporter 1 [Source:...
ENSG00000167996	2495	FTH1	ferritin heavy chain 1 [Source:HG...	6.85e-53	-0.376802	1	0.999	1.11e-48
ENSG00000087086	2512	FTL	ferritin light chain [Source:HGNC...	0.645519	-0.0750721	1	1	1
ENSG00000181867	94033	FTMT	ferritin mitochondrial [Source:HG...
ENSG00000108010	10539	GLRX3	glutaredoxin 3 [Source:HGNC Symbo...						GLRX	9.14e-16	-0.259484	0.781	0.825	1.47e-11	GLRX5	4.17e-07	0.103401	0.925	0.819	0.0067241
ENSG00000089472	9843	HEPH	hephaestin [Source:HGNC Symbol;Ac...
ENSG00000010704	3077	HFE	homeostatic iron regulator [Sourc...
ENSG00000100292	3162	HMOX1	heme oxygenase 1 [Source:HGNC Sym...
ENSG00000103415	3163	HMOX2	heme oxygenase 2 [Source:HGNC Sym...
ENSG00000277424	3163	HMOX2	heme oxygenase 2 [Source:HGNC Sym...
ENSG00000136381	3658	IREB2	iron responsive element binding p...
ENSG00000148346	3934	LCN2	lipocalin 2 [Source:HGNC Symbol;A...
ENSG00000090674	57192	MCOLN1	mucolipin 1 [Source:HGNC Symbol;A...
ENSG00000129559	4738	NEDD8	NEDD8 ubiquitin like modifier [So...	9.16e-07	-0.109649	0.963	0.981	0.0147912
ENSG00000285246	4738	NEDD8	NEDD8 ubiquitin like modifier [So...	9.16e-07	-0.109649	0.963	0.981	0.0147912
ENSG00000143947	6233	RPS27A	ribosomal protein S27a [Source:HG...	0.0086473	-0.0532377	0.999	1	1
ENSG00000113558	6500	SKP1	S-phase kinase associated protein...
ENSG00000110911	4891	SLC11A2	solute carrier family 11 member 2...
ENSG00000092096	51310	SLC22A17	solute carrier family 22 member 1...
ENSG00000138449	30061	SLC40A1	solute carrier family 40 member 1...
ENSG00000076351	113235	SLC46A1	solute carrier family 46 member 1...
ENSG00000157214	261729	STEAP2	STEAP2 metalloreductase [Source:H...
ENSG00000115107	55240	STEAP3	STEAP3 metalloreductase [Source:H...	0.0440717	-0.0636885	0.176	0.204	1
ENSG00000110719	10312	TCIRG1	T cell immune regulator 1, ATPase...	7.69e-05	-0.0988016	0.22	0.284	1
ENSG00000091513	7018	TF	transferrin [Source:HGNC Symbol;A...
ENSG00000106327	7036	TFR2	transferrin receptor 2 [Source:HG...
ENSG00000072274	7037	TFRC	transferrin receptor [Source:HGNC...	4.23e-30	0.3065	0.685	0.474	6.83e-26
ENSG00000221983	7311	UBA52	ubiquitin A-52 residue ribosomal ...
ENSG00000170315	7314	UBB	ubiquitin B [Source:HGNC Symbol;A...	1.83e-21	-0.193382	0.992	0.991	2.96e-17
ENSG00000150991	7316	UBC	ubiquitin C [Source:HGNC Symbol;A...	7.09e-22	-0.247473	0.985	0.982	1.14e-17
