# Supplementary material for: Divergent iron regulatory states contribute to heterogeneity in breast cancer aggressiveness
Source: iScience. 2024 Aug 3;27(9):110661. doi: 10.1016/j.isci.2024.110661 (PMC11387597; doi:10.1016/j.isci.2024.110661)
Supplement: Table S2. Rho GTPase and actin-regulating DE genes, related to Figure 1 [file mmc3.xlsx]

## Sheet: Table S2 - RhoGTPase and actin 
Gene	p_val	avg_logFC	pct.1	pct.2	p_val_adj	Pathway
DST	1.02e-56	0.364717	0.984	0.919	1.65e-52	Signaling By Rho GTPases R-HSA-194315
HSP90AB1	5.19e-53	0.273648	1	0.994	8.37e-49	RHOBTB2 GTPase Cycle R-HSA-9013418
HSP90AB1	5.19e-53	0.273648	1	0.994	8.37e-49	Signaling By Rho GTPases R-HSA-194315
LBR	2.39e-52	0.418727	0.821	0.555	3.86e-48	Signaling By Rho GTPases R-HSA-194315
CCT6A	7.9e-51	0.304691	0.99	0.971	1.27e-46	Folding Of Actin By CCT/TriC R-HSA-390450
CCT6A	7.9e-51	0.304691	0.99	0.971	1.27e-46	RHOBTB2 GTPase Cycle R-HSA-9013418
CCT6A	7.9e-51	0.304691	0.99	0.971	1.27e-46	Signaling By Rho GTPases R-HSA-194315
XPO1	2.65e-48	0.372002	0.866	0.67	4.28e-44	Signaling By Rho GTPases R-HSA-194315
TMPO	4.9e-48	0.414855	0.952	0.819	7.91e-44	Signaling By Rho GTPases R-HSA-194315
TPM4	2.46e-47	0.255413	1	0.993	3.98e-43	Signaling By Rho GTPases R-HSA-194315
HSP90AA1	2.62e-43	0.250107	0.999	1	4.23e-39	RHOBTB2 GTPase Cycle R-HSA-9013418
HSP90AA1	2.62e-43	0.250107	0.999	1	4.23e-39	Signaling By Rho GTPases R-HSA-194315
CCT5	5.5e-43	0.274809	0.992	0.969	8.88e-39	Folding Of Actin By CCT/TriC R-HSA-390450
AHCTF1	1.22e-42	0.328164	0.717	0.443	1.97e-38	Signaling By Rho GTPases R-HSA-194315
KDM1A	1.23e-40	0.311171	0.773	0.51	1.99e-36	Signaling By Rho GTPases R-HSA-194315
CLTC	3.39e-39	0.298014	0.926	0.787	5.48e-35	Signaling By Rho GTPases R-HSA-194315
CYBA	4.3e-39	-0.356448	0.923	0.946	6.94e-35	Signaling By Rho GTPases R-HSA-194315
HNRNPC	2.67e-38	0.229128	0.979	0.95	4.31e-34	RHOBTB2 GTPase Cycle R-HSA-9013418
HNRNPC	2.67e-38	0.229128	0.979	0.95	4.31e-34	Signaling By Rho GTPases R-HSA-194315
CCT3	8.56e-38	0.268505	0.982	0.94	1.38e-33	Folding Of Actin By CCT/TriC R-HSA-390450
DYNC1H1	3.68e-36	0.287017	0.977	0.919	5.94e-32	Signaling By Rho GTPases R-HSA-194315
KTN1	1.32e-35	0.23351	0.985	0.957	2.14e-31	Signaling By Rho GTPases R-HSA-194315
CDC37	1.34e-35	0.288305	0.947	0.824	2.16e-31	RHOBTB2 GTPase Cycle R-HSA-9013418
CDC37	1.34e-35	0.288305	0.947	0.824	2.16e-31	Signaling By Rho GTPases R-HSA-194315
SPTAN1	1.24e-33	0.302157	0.795	0.563	2e-29	Signaling By Rho GTPases R-HSA-194315
TPM3	2.71e-33	0.230444	0.986	0.964	4.38e-29	Signaling By Rho GTPases R-HSA-194315
CCT4	2.84e-31	0.244315	0.974	0.925	4.58e-27	Folding Of Actin By CCT/TriC R-HSA-390450
TFRC	4.23e-30	0.3065	0.685	0.474	6.83e-26	Signaling By Rho GTPases R-HSA-194315
TMEM59	3.13e-29	-0.297943	0.863	0.905	5.05e-25	Signaling By Rho GTPases R-HSA-194315
MYL6	3.29e-28	-0.168994	0.993	0.997	5.31e-24	Signaling By Rho GTPases R-HSA-194315
KNTC1	1.78e-26	0.187083	0.401	0.19	2.88e-22	Signaling By Rho GTPases R-HSA-194315
ANLN	1.21e-25	0.33963	0.781	0.567	1.95e-21	Signaling By Rho GTPases R-HSA-194315
CCT2	1.92e-25	0.217329	0.979	0.919	3.1e-21	Folding Of Actin By CCT/TriC R-HSA-390450
CCT2	1.92e-25	0.217329	0.979	0.919	3.1e-21	RHOBTB2 GTPase Cycle R-HSA-9013418
CCT2	1.92e-25	0.217329	0.979	0.919	3.1e-21	Signaling By Rho GTPases R-HSA-194315
CENPU	3.02e-25	0.277812	0.785	0.591	4.87e-21	Signaling By Rho GTPases R-HSA-194315
LMNB1	3.58e-25	0.268603	0.694	0.475	5.78e-21	Signaling By Rho GTPases R-HSA-194315
STK38	2.01e-24	0.224502	0.542	0.313	3.25e-20	RHOBTB2 GTPase Cycle R-HSA-9013418
STK38	2.01e-24	0.224502	0.542	0.313	3.25e-20	Signaling By Rho GTPases R-HSA-194315
SPTBN1	4.02e-23	0.249719	0.963	0.875	6.49e-19	Signaling By Rho GTPases R-HSA-194315
ECT2	7.21e-22	0.288311	0.839	0.694	1.16e-17	Signaling By Rho GTPases R-HSA-194315
PTK2	7.43e-22	0.220923	0.746	0.539	1.2e-17	Signaling By Rho GTPases R-HSA-194315
DIAPH3	9.84e-22	0.249343	0.709	0.517	1.59e-17	Signaling By Rho GTPases R-HSA-194315
CFL1	3.08e-20	-0.145133	0.982	0.992	4.97e-16	Manual Curation, actin regulation
CENPF	3.73e-20	0.3519	0.873	0.742	6.02e-16	Signaling By Rho GTPases R-HSA-194315
DYNLL1	1.71e-19	-0.164535	0.992	0.993	2.75e-15	Signaling By Rho GTPases R-HSA-194315
KCTD3	5.29e-19	0.167296	0.472	0.271	8.54e-15	Signaling By Rho GTPases R-HSA-194315
TCP1	1.45e-18	0.193873	0.933	0.826	2.33e-14	Folding Of Actin By CCT/TriC R-HSA-390450
PPP1R12A	3.37e-18	0.192019	0.919	0.826	5.44e-14	Signaling By Rho GTPases R-HSA-194315
STIP1	6.42e-18	0.20178	0.877	0.744	1.04e-13	Signaling By Rho GTPases R-HSA-194315
PAFAH1B1	6.55e-18	0.202844	0.882	0.738	1.06e-13	Signaling By Rho GTPases R-HSA-194315
MAD2L1	2.27e-17	0.215845	0.821	0.664	3.67e-13	Signaling By Rho GTPases R-HSA-194315
YWHAZ	4.43e-17	0.157093	0.989	0.975	7.15e-13	Signaling By Rho GTPases R-HSA-194315
NUDC	1.13e-16	0.170439	0.975	0.94	1.83e-12	Signaling By Rho GTPases R-HSA-194315
TMOD3	1.68e-16	0.19451	0.86	0.758	2.7e-12	RHOBTB2 GTPase Cycle R-HSA-9013418
TMOD3	1.68e-16	0.19451	0.86	0.758	2.7e-12	Signaling By Rho GTPases R-HSA-194315
LIMA1	3.55e-16	0.191188	0.833	0.671	5.73e-12	Manual Curation, actin regulation
MAPK14	3.65e-16	0.156348	0.602	0.411	5.89e-12	Signaling By Rho GTPases R-HSA-194315
KNL1	4.23e-16	0.211819	0.55	0.368	6.83e-12	Signaling By Rho GTPases R-HSA-194315
ARHGEF28	9.82e-16	0.155453	0.544	0.351	1.59e-11	Signaling By Rho GTPases R-HSA-194315
CTNNB1	1.04e-15	-0.280733	0.573	0.646	1.68e-11	Signaling By Rho GTPases R-HSA-194315
C1QBP	1.41e-15	0.159381	0.984	0.957	2.27e-11	Signaling By Rho GTPases R-HSA-194315
FAM91A1	1.47e-15	0.134642	0.598	0.402	2.37e-11	Signaling By Rho GTPases R-HSA-194315
ERCC6L	2.48e-15	0.13171	0.321	0.171	4e-11	Signaling By Rho GTPases R-HSA-194315
CLIP1	2.6e-15	0.172128	0.785	0.611	4.2e-11	Signaling By Rho GTPases R-HSA-194315
VIM	4.76e-15	0.114646	1	1	7.68e-11	Signaling By Rho GTPases R-HSA-194315
YWHAE	9.47e-15	-0.162157	0.981	0.989	1.53e-10	Signaling By Rho GTPases R-HSA-194315
DDX39B	1.7e-14	0.142483	0.542	0.356	2.75e-10	RHOBTB2 GTPase Cycle R-HSA-9013418
DDX39B	1.7e-14	0.142483	0.542	0.356	2.75e-10	Signaling By Rho GTPases R-HSA-194315
ZW10	2.03e-14	0.127552	0.347	0.189	3.28e-10	Signaling By Rho GTPases R-HSA-194315
CALM1	2.24e-14	0.11423	0.996	0.997	3.62e-10	Signaling By Rho GTPases R-HSA-194315
CDC42BPB	3.44e-14	0.162025	0.643	0.459	5.56e-10	Signaling By Rho GTPases R-HSA-194315
PAK2	4.05e-14	0.160542	0.947	0.88	6.54e-10	Manual Curation, actomyosin regulation
CUL3	6e-14	0.171587	0.769	0.602	9.69e-10	RHOBTB2 GTPase Cycle R-HSA-9013418
CUL3	6e-14	0.171587	0.769	0.602	9.69e-10	Signaling By Rho GTPases R-HSA-194315
BUB1	7.35e-14	0.226285	0.532	0.371	1.19e-09	Signaling By Rho GTPases R-HSA-194315
DSG2	8.23e-14	0.160632	0.669	0.486	1.33e-09	Signaling By Rho GTPases R-HSA-194315
ERBIN	1.3e-13	0.167784	0.796	0.625	2.1e-09	Signaling By Rho GTPases R-HSA-194315
ACTR2	1.99e-13	0.137814	0.91	0.839	3.21e-09	Signaling By Rho GTPases R-HSA-194315
KIF5B	2.28e-13	0.161151	0.986	0.963	3.68e-09	Signaling By Rho GTPases R-HSA-194315
MTMR1	3.82e-13	0.105921	0.287	0.15	6.16e-09	Signaling By Rho GTPases R-HSA-194315
CDC42BPA	4.06e-13	0.143835	0.746	0.569	6.56e-09	Signaling By Rho GTPases R-HSA-194315
CCT8	4.52e-13	0.16688	0.947	0.912	7.29e-09	Folding Of Actin By CCT/TriC R-HSA-390450
CKAP5	4.65e-13	0.166165	0.637	0.477	7.5e-09	Signaling By Rho GTPases R-HSA-194315
KIF2A	5.29e-13	0.171418	0.782	0.625	8.54e-09	Signaling By Rho GTPases R-HSA-194315
ARAP2	8.22e-13	0.0828578	0.187	0.08	1.33e-08	Signaling By Rho GTPases R-HSA-194315
KIF14	8.7e-13	0.241653	0.468	0.324	1.4e-08	Signaling By Rho GTPases R-HSA-194315
ARHGDIB	1.23e-12	-0.239426	0.643	0.702	1.98e-08	Signaling By Rho GTPases R-HSA-194315
PPP1CC	1.33e-12	0.143162	0.933	0.874	2.14e-08	Signaling By Rho GTPases R-HSA-194315
ACTG1	4.01e-12	0.109289	1	0.996	6.47e-08	RHOBTB2 GTPase Cycle R-HSA-9013418
ACTG1	4.01e-12	0.109289	1	0.996	6.47e-08	Signaling By Rho GTPases R-HSA-194315
TRIO	7.02e-12	0.105498	0.438	0.279	1.13e-07	Signaling By Rho GTPases R-HSA-194315
MYO6	1.11e-11	0.146325	0.698	0.556	1.79e-07	RHOBTB2 GTPase Cycle R-HSA-9013418
MYO6	1.11e-11	0.146325	0.698	0.556	1.79e-07	Signaling By Rho GTPases R-HSA-194315
FNBP1L	1.35e-11	0.120954	0.488	0.329	2.19e-07	Signaling By Rho GTPases R-HSA-194315
ARPC1A	1.4e-11	-0.163555	0.891	0.887	2.26e-07	Signaling By Rho GTPases R-HSA-194315
SPDL1	3.5e-11	0.190079	0.599	0.457	5.65e-07	Signaling By Rho GTPases R-HSA-194315
CTNNA1	3.71e-11	0.143636	0.948	0.864	5.99e-07	Signaling By Rho GTPases R-HSA-194315
PGRMC2	4.31e-11	0.14608	0.666	0.512	6.96e-07	Signaling By Rho GTPases R-HSA-194315
DOCK1	4.34e-11	0.0915236	0.345	0.204	7e-07	Signaling By Rho GTPases R-HSA-194315
AREG	5.13e-11	-0.413444	0.804	0.848	8.28e-07	Signaling By Rho GTPases R-HSA-194315
NUF2	7.24e-11	0.170195	0.689	0.523	1.17e-06	Signaling By Rho GTPases R-HSA-194315
NUP98	1.41e-10	0.0912005	0.469	0.309	2.28e-06	Signaling By Rho GTPases R-HSA-194315
NUP37	1.56e-10	0.141049	0.673	0.529	2.51e-06	Signaling By Rho GTPases R-HSA-194315
PICALM	2.82e-10	0.120191	0.503	0.35	4.56e-06	Signaling By Rho GTPases R-HSA-194315
PHIP	3.43e-10	0.12129	0.621	0.467	5.53e-06	RHOBTB2 GTPase Cycle R-HSA-9013418
PHIP	3.43e-10	0.12129	0.621	0.467	5.53e-06	Signaling By Rho GTPases R-HSA-194315
ROCK2	4.35e-10	0.143331	0.899	0.784	7.03e-06	Signaling By Rho GTPases R-HSA-194315
FNBP1	7.21e-10	0.122916	0.653	0.499	1.16e-05	Signaling By Rho GTPases R-HSA-194315
ARPC2	7.48e-10	-0.113411	0.984	0.987	1.21e-05	Signaling By Rho GTPases R-HSA-194315
RAC1	8e-10	-0.125436	0.981	0.974	1.29e-05	Manual Curation, Rho GTPase signaling
MYO1B	8.19e-10	0.103985	0.464	0.315	1.32e-05	Manual Curation, actomyosin regulation
ARPC3	1.07e-09	-0.101073	0.995	0.993	1.72e-05	Signaling By Rho GTPases R-HSA-194315
PAK1IP	1.31e-09	0.135466	0.74	0.608	2.11e-05	Manual Curation, Rho GTPase signaling
PPP2CA	1.56e-09	0.136904	0.826	0.696	2.52e-05	Signaling By Rho GTPases R-HSA-194315
WASHC4	1.59e-09	0.117797	0.551	0.404	2.57e-05	Manual Curation, actin regulation
CTTN	1.6e-09	-0.181167	0.599	0.651	2.58e-05	Signaling By Rho GTPases R-HSA-194315
ARHGAP11A	2.12e-09	0.128485	0.428	0.298	3.41e-05	Signaling By Rho GTPases R-HSA-194315
MYL12A	3.56e-09	-0.118255	0.988	0.983	5.74e-05	Manual Curation, actomyosin regulation
SH3RF1	3.68e-09	0.0812932	0.371	0.241	5.94e-05	Signaling By Rho GTPases R-HSA-194315
NCKAP1	4.55e-09	0.104229	0.495	0.348	7.34e-05	Signaling By Rho GTPases R-HSA-194315
MYO9A	4.6e-09	0.0792087	0.321	0.201	7.43e-05	Signaling By Rho GTPases R-HSA-194315
CENPO	4.62e-09	0.0664467	0.219	0.12	7.45e-05	Signaling By Rho GTPases R-HSA-194315
RND3	5.11e-09	-0.22343	0.761	0.784	8.24e-05	Signaling By Rho GTPases R-HSA-194315
PKN2	5.16e-09	0.119153	0.717	0.562	8.32e-05	Signaling By Rho GTPases R-HSA-194315
MYO19	5.99e-09	0.111065	0.518	0.371	9.67e-05	Manual Curation, actomyosin regulation
MYO5A	6.91e-09	0.0820362	0.302	0.186	0.0001116	Manual Curation, actomyosin regulation
MYO9B	8.3e-09	0.0831869	0.483	0.333	0.000133907	Signaling By Rho GTPases R-HSA-194315
MSI2	8.34e-09	-0.10439	0.083	0.174	0.000134569	RHOBTB2 GTPase Cycle R-HSA-9013418
MSI2	8.34e-09	-0.10439	0.083	0.174	0.000134569	Signaling By Rho GTPases R-HSA-194315
MYH10	9.01e-09	0.0749209	0.373	0.233	0.000145365	Signaling By Rho GTPases R-HSA-194315
MTR	1.07e-08	0.111688	0.402	0.272	0.000173104	Signaling By Rho GTPases R-HSA-194315
RANBP2	1.1e-08	0.0900718	0.454	0.316	0.000178181	Signaling By Rho GTPases R-HSA-194315
SRRM1	2e-08	0.107912	0.895	0.804	0.000323174	RHOBTB2 GTPase Cycle R-HSA-9013418
SRRM1	2e-08	0.107912	0.895	0.804	0.000323174	Signaling By Rho GTPases R-HSA-194315
RASAL2	2.05e-08	0.0685984	0.512	0.363	0.000330432	Signaling By Rho GTPases R-HSA-194315
NUP133	2.05e-08	0.0789705	0.245	0.143	0.00033061	Signaling By Rho GTPases R-HSA-194315
RAC2	2.06e-08	-0.159581	0.703	0.744	0.000331997	Signaling By Rho GTPases R-HSA-194315
COPS2	2.2e-08	0.104675	0.646	0.488	0.000355861	Signaling By Rho GTPases R-HSA-194315
RNF20	2.3e-08	0.0843216	0.358	0.231	0.000371477	Signaling By Rho GTPases R-HSA-194315
RCC2	2.73e-08	0.0928407	0.416	0.29	0.000440546	Signaling By Rho GTPases R-HSA-194315
NUP43	4.08e-08	0.0825279	0.259	0.157	0.000658936	Signaling By Rho GTPases R-HSA-194315
CEP97	4.47e-08	0.0644872	0.302	0.187	0.000721639	Signaling By Rho GTPases R-HSA-194315
WASF1	7.43e-08	0.0556616	0.213	0.119	0.00119877	Signaling By Rho GTPases R-HSA-194315
DIAPH1	7.87e-08	0.0913941	0.689	0.55	0.00127043	Signaling By Rho GTPases R-HSA-194315
ANKLE2	9.44e-08	0.0863504	0.523	0.381	0.00152299	Signaling By Rho GTPases R-HSA-194315
CKB	9.64e-08	0.100248	0.936	0.843	0.00155633	Signaling By Rho GTPases R-HSA-194315
TRIP10	1.1e-07	0.0930825	0.447	0.321	0.00176929	Signaling By Rho GTPases R-HSA-194315
RACGAP1	1.33e-07	0.0913422	0.453	0.318	0.00214699	Signaling By Rho GTPases R-HSA-194315
RBMX	2.25e-07	0.103841	0.767	0.639	0.00362739	RHOBTB2 GTPase Cycle R-HSA-9013418
RBMX	2.25e-07	0.103841	0.767	0.639	0.00362739	Signaling By Rho GTPases R-HSA-194315
SWAP70	2.94e-07	0.0903881	0.62	0.482	0.00474353	Signaling By Rho GTPases R-HSA-194315
ARHGEF12	3.99e-07	0.0739425	0.557	0.418	0.00644196	Signaling By Rho GTPases R-HSA-194315
ACBD5	4.21e-07	0.0726049	0.512	0.371	0.00679514	Signaling By Rho GTPases R-HSA-194315
CDCA8	4.48e-07	0.150596	0.475	0.35	0.00722223	Signaling By Rho GTPases R-HSA-194315
ARHGAP10	5.74e-07	0.0874359	0.375	0.267	0.00925736	Signaling By Rho GTPases R-HSA-194315
MAPK1	8.07e-07	0.0868093	0.472	0.34	0.0130276	Signaling By Rho GTPases R-HSA-194315
BUB1B	8.77e-07	0.105895	0.398	0.29	0.0141543	Signaling By Rho GTPases R-HSA-194315
KIDINS220	9.29e-07	0.0809003	0.506	0.369	0.0149875	Signaling By Rho GTPases R-HSA-194315
KIF2C	1.2e-06	0.106256	0.555	0.424	0.0193972	Signaling By Rho GTPases R-HSA-194315
DSN1	1.37e-06	0.0964735	0.505	0.381	0.0220896	Signaling By Rho GTPases R-HSA-194315
BUB3	1.65e-06	0.101485	0.952	0.906	0.0266635	Signaling By Rho GTPases R-HSA-194315
MCAM	1.93e-06	-0.103192	0.156	0.237	0.0310901	Signaling By Rho GTPases R-HSA-194315
BAIAP2L1	2.4e-06	0.0652921	0.248	0.161	0.0386684	Signaling By Rho GTPases R-HSA-194315
PPP2R5E	2.83e-06	0.100345	0.625	0.503	0.045604	Signaling By Rho GTPases R-HSA-194315
