# Supplementary material for: Divergent iron regulatory states contribute to heterogeneity in breast cancer aggressiveness
Source: iScience. 2024 Aug 3;27(9):110661. doi: 10.1016/j.isci.2024.110661 (PMC11387597; doi:10.1016/j.isci.2024.110661)
Supplement: Table S3. Iron DE genes, related to Figure 2 [file mmc4.xlsx]

## Sheet: Sheet1
Gene	p_val	Log Fold Change	pct.1	pct.2	Adjusted p-Value
SLC38A1	7.92e-14	0.163831	0.788	0.634	1.28e-09	Ferroptosis
SAT1	9.39e-14	-0.36329	0.707	0.784	1.52e-09	Ferroptosis
ACSL5	2.89e-12	-0.1854	0.29	0.41	4.66e-08	Ferroptosis
GPX4	6.58e-12	-0.14097	0.984	0.981	1.06e-07	Ferroptosis
ACSL4	1.41e-07	0.109732	0.732	0.6	0.002268	Ferroptosis
ACSL5	2.89e-12	-0.1854	0.29	0.41	4.66e-08	Ferroptosis
GPX4	6.58e-12	-0.14097	0.984	0.981	1.06e-07	Ferroptosis
SLC39A14	1.33e-07	0.053877	0.287	0.177	0.002152	Ferroptosis
ACSL4	1.41e-07	0.109732	0.732	0.6	0.002268	Ferroptosis
FTH1	6.85e-53	-0.3768	1	0.999	1.11e-48	GOBP_CELLULAR_IRON_ION_HOMEOSTASIS
ACO1	6.46e-33	0.267088	0.711	0.456	1.04e-28	GOBP_CELLULAR_IRON_ION_HOMEOSTASIS
HIF1A	4.54e-32	0.289936	0.874	0.701	7.32e-28	GOBP_CELLULAR_IRON_ION_HOMEOSTASIS
TFRC	4.23e-30	0.3065	0.685	0.474	6.83e-26	GOBP_CELLULAR_IRON_ION_HOMEOSTASIS
ATP6V0A2	2e-12	0.099527	0.3	0.162	3.23e-08	GOBP_CELLULAR_IRON_ION_HOMEOSTASIS
SLC39A14	1.33e-07	0.053877	0.287	0.177	0.002152	GOBP_CELLULAR_IRON_ION_HOMEOSTASIS
B2M	3.14e-60	-0.34555	0.996	0.999	5.07e-56	GOBP_CELLULAR_RESPONSE_TO_IRON_ION
BLVRB	4.65e-15	-0.23749	0.568	0.661	7.5e-11	GOBP_HEME_METABOLIC_PROCESS
SLC25A39	1.38e-06	-0.13943	0.581	0.632	0.022262	GOBP_HEME_METABOLIC_PROCESS
PGRMC2	4.31e-11	0.14608	0.666	0.512	6.96e-07	GOBP_HEME_TRANSPORT
EIF2AK1	5.93e-11	0.123787	0.609	0.445	9.58e-07	GOBP_IRON_ION_HOMEOSTASIS
PICALM	2.82e-10	0.120191	0.503	0.35	4.56e-06	GOBP_IRON_ION_HOMEOSTASIS
GLRX5	4.17e-07	0.103401	0.925	0.819	0.006724	GOBP_IRON_ION_HOMEOSTASIS
CLTC	3.39e-39	0.298014	0.926	0.787	5.48e-35	GOBP_IRON_ION_TRANSPORT
HSPA9	1.78e-26	0.246494	0.907	0.805	2.87e-22	GOBP_IRON_SULFUR_CLUSTER_ASSEMBLY
TFF1	7.43e-14	-0.30491	0.066	0.183	1.2e-09	GOBP_RESPONSE_TO_IRON_ION
G6PD	2.55e-09	-0.15291	0.301	0.408	4.12e-05	GOBP_RESPONSE_TO_IRON_ION
CCND1	5.05e-07	0.11724	0.989	0.973	0.008158	GOBP_RESPONSE_TO_IRON_ION
AOX1	8.52e-12	0.097182	0.272	0.145	1.37e-07	GOMF_2_IRON_2_SULFUR_CLUSTER_BINDING
ABCE1	3.02e-43	0.347207	0.914	0.755	4.87e-39	GOMF_4_IRON_4_SULFUR_CLUSTER_BINDING
BRIP1	7.88e-26	0.170217	0.356	0.153	1.27e-21	GOMF_4_IRON_4_SULFUR_CLUSTER_BINDING
DNA2	1.58e-15	0.100933	0.264	0.122	2.55e-11	GOMF_4_IRON_4_SULFUR_CLUSTER_BINDING
PPAT	4.33e-15	0.151753	0.45	0.274	6.99e-11	GOMF_4_IRON_4_SULFUR_CLUSTER_BINDING
DPYD	3.38e-12	0.123024	0.398	0.244	5.46e-08	GOMF_4_IRON_4_SULFUR_CLUSTER_BINDING
CDKAL1	3.84e-10	0.079097	0.3	0.172	6.19e-06	GOMF_4_IRON_4_SULFUR_CLUSTER_BINDING
NDUFS8	8.02e-10	-0.15398	0.933	0.922	1.29e-05	GOMF_4_IRON_4_SULFUR_CLUSTER_BINDING
PRIM2	2.4e-08	0.089245	0.416	0.285	0.000387	GOMF_4_IRON_4_SULFUR_CLUSTER_BINDING
RRM2	1.77e-13	0.15766	0.647	0.454	2.85e-09	GOMF_IRON_ION_BINDING
AOX1	8.52e-12	0.097182	0.272	0.145	1.37e-07	GOMF_IRON_ION_BINDING
CYP20A1	3.05e-10	0.113346	0.518	0.354	4.91e-06	GOMF_IRON_ION_BINDING
ADI1	4.44e-09	0.124334	0.929	0.851	7.16e-05	GOMF_IRON_ION_BINDING
CYP51A1	9.81e-08	0.06524	0.222	0.126	0.001583	GOMF_IRON_ION_BINDING
HDGF	2.04e-24	0.236318	0.933	0.853	3.29e-20	HALLMARK_HEME_METABOLISM
BMP2K	7.85e-16	0.154104	0.431	0.257	1.27e-11	HALLMARK_HEME_METABOLISM
LRP10	1.48e-12	-0.25246	0.687	0.732	2.39e-08	HALLMARK_HEME_METABOLISM
BSG	3.47e-12	-0.19507	0.922	0.917	5.6e-08	HALLMARK_HEME_METABOLISM
GAPVD1	7.45e-12	0.119046	0.466	0.305	1.2e-07	HALLMARK_HEME_METABOLISM
USP15	1.64e-11	0.12845	0.57	0.397	2.65e-07	HALLMARK_HEME_METABOLISM
GMPS	8.44e-11	0.149984	0.758	0.606	1.36e-06	HALLMARK_HEME_METABOLISM
MARK3	1.12e-09	0.116634	0.594	0.446	1.81e-05	HALLMARK_HEME_METABOLISM
NEK7	3.06e-09	0.096021	0.454	0.316	4.94e-05	HALLMARK_HEME_METABOLISM
EPB41	8.27e-09	0.077113	0.231	0.13	0.000133	HALLMARK_HEME_METABOLISM
CLCN3	2.35e-07	0.112188	0.49	0.377	0.00379	HALLMARK_HEME_METABOLISM
ARHGEF12	3.99e-07	0.073942	0.557	0.418	0.006442	HALLMARK_HEME_METABOLISM
MOCOS	6.54e-07	0.057901	0.223	0.134	0.010559	HALLMARK_HEME_METABOLISM
NNT	8.49e-07	0.05958	0.33	0.224	0.013697	HALLMARK_HEME_METABOLISM
BNIP3L	9.58e-07	-0.12263	0.844	0.856	0.015456	HALLMARK_HEME_METABOLISM
FBXO34	2.19e-06	0.07344	0.368	0.266	0.035425	HALLMARK_HEME_METABOLISM
APC	1.96e-07	0.088844	0.532	0.404	0.003165	iron deficient anemia
TMSB4X	2.15e-69	-0.328981	0.999	0.999	3.47e-65	oi: 10.3390/ijms23010551
UBC	7.09e-22	-0.24747	0.985	0.982	1.14e-17	REACTOME_IRON_UPTAKE_AND_TRANSPORT
UBB	1.83e-21	-0.19338	0.992	0.991	2.96e-17	REACTOME_IRON_UPTAKE_AND_TRANSPORT
ATP6V0B	1.97e-20	-0.21056	0.963	0.949	3.18e-16	REACTOME_IRON_UPTAKE_AND_TRANSPORT
CAND1	2.65e-20	0.193361	0.595	0.387	4.28e-16	REACTOME_IRON_UPTAKE_AND_TRANSPORT
ATP6V0E1	1.2e-09	-0.13867	0.947	0.946	1.93e-05	REACTOME_IRON_UPTAKE_AND_TRANSPORT
ATP6V1C1	3.45e-07	0.11683	0.594	0.469	0.005571	REACTOME_IRON_UPTAKE_AND_TRANSPORT
NEDD8	9.16e-07	-0.10965	0.963	0.981	0.014791	REACTOME_IRON_UPTAKE_AND_TRANSPORT
