# Supplementary material for: Divergent iron regulatory states contribute to heterogeneity in breast cancer aggressiveness
Source: iScience. 2024 Aug 3;27(9):110661. doi: 10.1016/j.isci.2024.110661 (PMC11387597; doi:10.1016/j.isci.2024.110661)
Supplement: Table S4. Metabolism DE genes, related to Figure 6 [file mmc5.csv]

Gene	p_val	avg_logFC	pct.1	pct.2	p_val_adj	Pathway
TPI1	6.27E-46	-0.28063	0.982	0.991	1.01E-41	Glycolysis
CYBA	4.3E-39	-0.35645	0.923	0.946	6.94E-35	OXPHOS
ACO1	6.46E-33	0.267088	0.711	0.456	1.04E-28	TCA
PGK	2.39E-31	-0.28615	0.944	0.96	3.86E-27	Glycolysis
MT-CO2	6.01E-31	-0.21799	0.996	0.999	9.7E-27	OXPHOS
ATP5F1E	1.59E-30	-0.1984	0.99	0.988	2.56E-26	OXPHOS
PKM	3.39E-28	-0.23629	0.997	0.995	5.47E-24	Glycolysis
MT-ND6	1.85E-22	0.251673	0.886	0.756	2.98E-18	OXPHOS
LDHA	5.9E-22	-0.1585	0.999	0.999	9.52E-18	Glycolysis
MT-ND2	1.26E-19	0.134301	0.992	0.995	2.03E-15	OXPHOS
FH	9.93E-19	0.191232	0.796	0.623	1.6E-14	TCA
GAPDH	2.85E-17	-0.12516	1	1	4.6E-13	Glycolysis
SLC16A3	6.78E-17	-0.20315	0.914	0.93	1.09E-12	TCA
TALDO1	1.16E-16	-0.19688	0.944	0.946	1.87E-12	PPP
SLC25A4	2.98E-16	0.181673	0.889	0.79	4.81E-12	OXPHOS
COX6B1	1.62E-15	-0.18277	0.922	0.929	2.62E-11	OXPHOS
UQCRH	3.63E-14	-0.13491	0.989	0.982	5.86E-10	OXPHOS
SLC38A1	7.92E-14	0.163831	0.788	0.634	1.28E-09	TCA
ENO1	2.8E-13	-0.11044	0.996	0.996	4.52E-09	Glycolysis
SLC16A7	7.65E-13	0.12611	0.319	0.18	1.23E-08	TCA
ATP5MG	1.43E-12	-0.16263	0.967	0.957	2.32E-08	OXPHOS
PGAM1	4.18E-12	-0.13267	0.985	0.99	6.75E-08	Glycolysis
GLS	1.35E-11	0.131214	0.611	0.445	0.000000218	TCA
FBP1	2.25E-11	0.094651	0.354	0.207	0.000000363	Glycolysis
NDUFB4	6.08E-10	-0.16395	0.85	0.843	0.00000982	OXPHOS
MT-CO1	6.42E-10	-0.1072	0.993	0.997	0.0000104	OXPHOS
BCAT1	6.56E-10	0.127775	0.555	0.407	0.0000106	TCA
NDUFS8	8.02E-10	-0.15398	0.933	0.922	0.0000129	OXPHOS
ATP5PD	0.000000001	-0.14275	0.854	0.867	0.0000162	OXPHOS
MT-ND5	2.42E-09	0.102197	0.988	0.982	0.000039	OXPHOS
G6PD	2.55E-09	-0.15291	0.301	0.408	0.0000412	PPP
ATP5PB	3.71E-09	0.106455	0.938	0.872	0.0000599	OXPHOS
UQCRQ	3.77E-09	-0.13209	0.911	0.899	0.0000608	OXPHOS
LDHB	6.09E-09	0.08826	0.992	0.984	0.0000983	Glycolysis
COX5A	9.46E-09	-0.12869	0.947	0.955	0.000153	OXPHOS
GOT2	2.12E-08	0.112877	0.547	0.409	0.000342	TCA
COX7C	2.81E-08	-0.10781	0.979	0.976	0.000454	OXPHOS
ATP5MC1	5.78E-08	0.105584	0.952	0.908	0.000933	OXPHOS
ATP5MC3	0.000000108	-0.09961	0.986	0.986	0.001739	OXPHOS
COX8A	0.000000116	-0.11491	0.971	0.963	0.001875	OXPHOS
NDUFA1	0.000000676	-0.13417	0.847	0.837	0.010908	OXPHOS
NDUFA4	0.00000074	-0.11964	0.981	0.969	0.011946	OXPHOS
NDUFAF3	0.00000098	-0.13276	0.798	0.807	0.015819	OXPHOS
UQCRB	0.000000996	-0.11231	0.971	0.946	0.016077	OXPHOS
NDUFB5	0.00000124	-0.12144	0.877	0.865	0.020093	OXPHOS
COX4I1	0.00000251	-0.0917	0.985	0.985	0.040514	OXPHOS
HK1	0.0000145	0.073286	0.609	0.486	0.234223	Glycolysis
